# Supplementary material for: 4-Chloro-N-(2-methyl­benzo­yl)benzene­sulfonamide
Source: Acta Crystallogr Sect E Struct Rep Online. 2010 Dec 4;67(Pt 1):o22. doi: 10.1107/S1600536810050087 (PMC3050156; doi:10.1107/S1600536810050087)
Supplement: Supplementary file 2 [file e-67-00o22-Isup2.hkl]

# 
# h,k,l, Fc-squared, Fo-squared, sigma(Fo-squared) and status flag 
# 
data_I
_shelx_title ' DAS28 P-1' 
_shelx_refln_list_code          4 
_shelx_F_calc_maximum      100.78 
_exptl_crystal_F_000       320.00 
_reflns_d_resolution_high  0.8378 
 
loop_ 
 _symmetry_equiv_pos_as_xyz 
 'x, y, z' 
 '-x, -y, -z' 
 
_cell_length_a     6.4328 
_cell_length_b    10.3430 
_cell_length_c    11.2070 
_cell_angle_alpha  78.780 
_cell_angle_beta   73.840 
_cell_angle_gamma  84.620 
 
_shelx_F_squared_multiplier     1.000 
 
loop_ 
 _refln_index_h 
 _refln_index_k 
 _refln_index_l 
 _refln_F_squared_calc 
 _refln_F_squared_meas 
 _refln_F_squared_sigma 
 _refln_observed_status 
   1   0   0      316.94      376.77     23.81 o 
   2   0   0      134.87      198.84     11.35 o 
   3   0   0     1028.52     1252.84     65.67 o 
   4   0   0      247.94      285.16     15.60 o 
   5   0   0      142.35      160.09      2.61 o 
   6   0   0       76.53       79.12      1.91 o 
   7   0   0        6.66        5.59      0.45 o 
  -7   1   0        0.83        0.17      0.50 o 
  -6   1   0       98.08      103.21      2.12 o 
  -5   1   0      259.68      293.43      3.52 o 
  -4   1   0       48.20       52.42      0.94 o 
  -3   1   0        0.84        0.38      0.22 o 
  -2   1   0      487.99      594.61     16.41 o 
  -1   1   0     8678.10     8858.48    341.59 o 
   0   1   0      754.66      632.74      7.82 o 
   1   1   0      210.27      236.43     21.58 o 
   2   1   0      922.73      825.66    216.42 o 
   3   1   0      496.08      521.26    106.62 o 
   4   1   0        4.46        6.56      0.33 o 
   5   1   0       12.77       15.73      0.76 o 
   6   1   0        3.18        3.03      0.57 o 
   7   1   0        3.36        2.91      0.42 o 
  -7   2   0        0.09        0.13      0.44 o 
  -6   2   0       69.56       69.50      1.77 o 
  -5   2   0      241.63      276.11      3.41 o 
  -4   2   0       91.95       88.39      1.74 o 
  -3   2   0       34.80       38.40      1.45 o 
  -2   2   0      359.98      442.93     25.79 o 
  -1   2   0      365.39      395.88     17.32 o 
   0   2   0       25.66       17.31      0.29 o 
   1   2   0      748.00      740.19     34.72 o 
   2   2   0      648.49      715.92     57.48 o 
   3   2   0       27.56       28.27      2.11 o 
   4   2   0       37.91       34.97     10.23 o 
   5   2   0       77.94       91.48      1.99 o 
   6   2   0       20.15       22.04      0.87 o 
   7   2   0       15.87       13.35      0.63 o 
  -7   3   0        4.52        3.91      0.37 o 
  -6   3   0      131.40      134.02      2.32 o 
  -5   3   0       61.82       63.20      1.73 o 
  -4   3   0      186.72      200.83      2.66 o 
  -3   3   0       81.56       76.62      3.59 o 
  -2   3   0        7.32        4.53      0.31 o 
  -1   3   0        0.05        1.23      0.15 o 
   0   3   0      442.59      408.20      4.70 o 
   1   3   0        1.09        2.89      0.17 o 
   2   3   0      478.35      517.71      2.30 o 
   3   3   0      316.00      343.50     19.89 o 
   4   3   0       16.03       24.49      0.50 o 
   5   3   0       87.49       92.71      2.08 o 
   6   3   0        3.47        3.50      0.62 o 
   7   3   0       54.74       46.90      1.19 o 
  -6   4   0        0.42       -0.42      0.42 o 
  -5   4   0      186.30      199.17      2.95 o 
  -4   4   0       69.54       72.27      1.67 o 
  -3   4   0      165.85      166.56     12.22 o 
  -2   4   0       26.27       36.63      1.84 o 
  -1   4   0      393.00      356.89      9.57 o 
   0   4   0       94.88       79.48      1.16 o 
   1   4   0      301.88      272.86      5.44 o 
   2   4   0       26.64       30.83      0.84 o 
   3   4   0      121.34      132.18      1.33 o 
   4   4   0       10.52        9.91      0.77 o 
   5   4   0        2.12        2.39      0.54 o 
   6   4   0       59.90       64.02      1.73 o 
   7   4   0        2.34        2.43      0.42 o 
  -6   5   0        9.56       10.09      0.50 o 
  -5   5   0        0.21        0.72      0.42 o 
  -4   5   0       78.02       76.76      1.78 o 
  -3   5   0       47.07       47.17      2.86 o 
  -2   5   0       10.50       17.05      0.92 o 
  -1   5   0       63.05       36.84      0.64 o 
   0   5   0       58.50       47.18      0.68 o 
   1   5   0       97.79       81.81      2.44 o 
   2   5   0      205.30      186.54      2.80 o 
   3   5   0      266.04      278.27      8.00 o 
   4   5   0       22.07       22.83      0.54 o 
   5   5   0        0.72       -0.27      0.74 o 
   6   5   0       88.41       81.53      1.80 o 
  -6   6   0       10.82       10.85      0.51 o 
  -5   6   0        8.71        8.15      0.53 o 
  -4   6   0       70.90       74.79      1.83 o 
  -3   6   0       55.40       58.70      3.30 o 
  -2   6   0        8.69       24.04      3.07 o 
  -1   6   0       72.74       68.16      1.32 o 
   0   6   0       23.10       18.42      0.39 o 
   1   6   0      474.03      425.41      2.50 o 
   2   6   0     1534.81     1538.34     21.47 o 
   3   6   0       20.13       21.35      0.67 o 
   4   6   0        0.66        0.39      0.36 o 
   5   6   0      214.81      219.75      3.08 o 
   6   6   0       18.84       14.59      0.62 o 
  -5   7   0        2.90        3.11      0.42 o 
  -4   7   0        0.25        0.30      0.54 o 
  -3   7   0       34.58       35.90      2.72 o 
  -2   7   0      109.79      112.39      4.86 o 
  -1   7   0       12.66       12.36      0.37 o 
   0   7   0      336.59      305.56      5.10 o 
   1   7   0      719.05      679.42      3.63 o 
   2   7   0      278.73      257.25      2.20 o 
   3   7   0       17.69       17.21      0.58 o 
   4   7   0      189.00      187.66      2.02 o 
   5   7   0        0.03        0.21      0.61 o 
   6   7   0        3.28        3.21      0.42 o 
  -5   8   0        0.08        0.70      0.31 o 
  -4   8   0       47.26       45.57      1.19 o 
  -3   8   0       65.64       61.33      1.27 o 
  -2   8   0       32.99       31.80      1.69 o 
  -1   8   0      239.10      232.92      6.90 o 
   0   8   0        3.56        2.52      0.72 o 
   1   8   0      126.93      124.05      2.95 o 
   2   8   0      297.24      285.72      4.06 o 
   3   8   0      151.71      144.36      1.77 o 
   4   8   0       11.32       12.19      0.44 o 
   5   8   0        3.65        4.22      0.42 o 
  -4   9   0       74.01       73.69      1.51 o 
  -3   9   0        0.42        0.64      0.33 o 
  -2   9   0      209.53      206.02      5.59 o 
  -1   9   0       35.89       36.91      0.81 o 
   0   9   0       34.66       36.07      0.76 o 
   1   9   0       54.16       54.76      1.49 o 
   2   9   0      331.40      328.08      2.73 o 
   3   9   0       18.64       19.03      0.50 o 
   4   9   0        6.93        6.39      0.32 o 
   5   9   0       10.74       12.27      0.48 o 
  -3  10   0       58.28       58.89      1.84 o 
  -2  10   0        5.83        6.33      0.34 o 
  -1  10   0        3.58        4.09      0.32 o 
   0  10   0        0.32        0.73      0.34 o 
   1  10   0      221.43      224.12      2.17 o 
   2  10   0        5.40        5.56      0.34 o 
   3  10   0        2.22        1.83      0.26 o 
   4  10   0       25.02       25.53      0.81 o 
  -2  11   0        0.08        0.27      0.26 o 
  -1  11   0        3.67        3.59      0.28 o 
   0  11   0        0.26        0.04      0.33 o 
   1  11   0        1.81        1.77      0.40 o 
   2  11   0        1.98        1.57      0.23 o 
   3  11   0        3.11        2.62      0.25 o 
   0  12   0        3.30        4.24      0.25 o 
   1  12   0        2.41        2.07      0.21 o 
  -2 -11   1        1.12        1.47      0.24 o 
  -1 -11   1        1.58        1.63      0.24 o 
   0 -11   1       12.96       14.76      0.40 o 
   1 -11   1        0.32        0.35      0.25 o 
   2 -11   1        0.12       -0.21      0.28 o 
  -4 -10   1        7.85        6.90      0.29 o 
  -3 -10   1        6.91        8.25      0.32 o 
  -2 -10   1        2.75        2.44      0.30 o 
  -1 -10   1       48.63       52.54      1.06 o 
   0 -10   1      155.97      156.86      2.07 o 
   1 -10   1        6.78        6.07      0.34 o 
   2 -10   1       28.65       30.70      0.65 o 
   3 -10   1       99.09      100.23      4.29 o 
  -4  -9   1       23.69       26.57      0.54 o 
  -3  -9   1        1.71        1.49      0.29 o 
  -2  -9   1       94.08       99.34      1.47 o 
  -1  -9   1      395.84      388.79      4.17 o 
   0  -9   1        1.11        0.33      0.44 o 
   1  -9   1       29.89       25.99      1.11 o 
   2  -9   1      257.87      257.02      6.54 o 
   3  -9   1        0.57        0.07      0.33 o 
   4  -9   1       34.73       36.21      0.97 o 
  -5  -8   1        0.93        1.28      0.31 o 
  -4  -8   1       13.09       13.31      0.42 o 
  -3  -8   1       42.73       42.64      0.86 o 
  -2  -8   1        0.15        0.27      0.40 o 
  -1  -8   1        0.24        0.04      0.26 o 
   0  -8   1       32.03       31.08      0.95 o 
   1  -8   1      147.22      131.20      3.93 o 
   2  -8   1        0.52        0.18      0.37 o 
   3  -8   1       37.27       39.71      1.23 o 
   4  -8   1        4.66        3.99      0.47 o 
   5  -8   1       16.62       16.06      0.57 o 
  -5  -7   1       27.05       27.10      0.83 o 
  -4  -7   1       16.99       16.67      0.49 o 
  -3  -7   1      102.40      103.90      1.47 o 
  -2  -7   1       60.88       61.75      1.11 o 
  -1  -7   1        6.30        5.02      0.32 o 
   0  -7   1      187.06      179.68      3.60 o 
   1  -7   1       21.96       22.44      0.47 o 
   2  -7   1       61.16       61.82      1.09 o 
   3  -7   1      102.11      106.11      4.46 o 
   4  -7   1       28.27       28.28      0.84 o 
   5  -7   1      146.58      154.98      2.33 o 
  -6  -6   1        3.89        4.13      0.45 o 
  -5  -6   1       87.47       85.27      1.86 o 
  -4  -6   1       78.90       73.04      2.17 o 
  -3  -6   1      255.41      251.22      5.43 o 
  -2  -6   1       64.75       59.46      1.01 o 
  -1  -6   1      143.18      139.01      1.43 o 
   0  -6   1      210.97      207.47      3.59 o 
   1  -6   1       20.27       16.90      0.68 o 
   2  -6   1        0.97        0.21      0.97 o 
   3  -6   1       14.41       16.75      1.01 o 
   4  -6   1       85.28       83.74      1.95 o 
   5  -6   1      107.70       99.83      2.05 o 
   6  -6   1        0.94        1.66      0.35 o 
  -6  -5   1       56.50       51.52      1.41 o 
  -5  -5   1      102.66       94.81      2.08 o 
  -4  -5   1       62.44       57.79      5.24 o 
  -3  -5   1        1.90        1.27      0.26 o 
  -2  -5   1        2.00        2.57      0.26 o 
  -1  -5   1     2065.11     1904.55      6.38 o 
   0  -5   1      100.05      112.22      1.74 o 
   1  -5   1      422.91      429.53     13.03 o 
   2  -5   1       26.32       28.00      1.19 o 
   3  -5   1       19.69       21.20      1.63 o 
   4  -5   1      181.44      167.11      2.64 o 
   5  -5   1       68.86       61.72      1.69 o 
   6  -5   1        0.53        0.00      0.52 o 
  -6  -4   1       81.64       58.98      1.56 o 
  -5  -4   1       11.11        9.29      0.66 o 
  -4  -4   1        0.12        0.57      0.74 o 
  -3  -4   1       88.06       71.58      8.29 o 
  -2  -4   1      730.79      584.91      9.05 o 
  -1  -4   1      687.62      640.55     14.77 o 
   0  -4   1      267.18      270.39      1.54 o 
   1  -4   1      840.28      772.59     27.78 o 
   2  -4   1      378.34      378.77     20.34 o 
   3  -4   1        5.19        7.79      0.31 o 
   4  -4   1      156.56      136.29      2.30 o 
   5  -4   1      207.97      219.60      3.08 o 
   6  -4   1       17.12       17.84      0.70 o 
  -7  -3   1       47.47       27.07      0.74 o 
  -6  -3   1        0.16       -0.31      0.72 o 
  -5  -3   1       32.55       24.28      0.85 o 
  -4  -3   1       90.86       25.64     19.86 o 
  -3  -3   1       85.80       46.83     31.52 o 
  -2  -3   1      188.11      157.26     31.25 o 
  -1  -3   1      456.83      402.37      3.07 o 
   0  -3   1     2150.56     1728.43     34.93 o 
   1  -3   1      948.22      834.91     31.52 o 
   2  -3   1      288.54      307.40     17.13 o 
   3  -3   1       90.87      121.70      7.38 o 
   4  -3   1     1178.83     1327.05      7.85 o 
   5  -3   1       10.23       12.66      0.69 o 
   6  -3   1       64.70       69.31      1.73 o 
   7  -3   1       21.81       19.21      0.61 o 
  -7  -2   1        2.29        2.19      0.35 o 
  -6  -2   1       20.01       17.12      0.75 o 
  -5  -2   1       56.21       55.98      1.67 o 
  -4  -2   1       24.44       23.21     12.91 o 
  -3  -2   1      395.85       85.38     81.30 o 
  -2  -2   1       26.30       12.30      7.46 o 
  -1  -2   1       26.62       23.75      2.45 o 
   0  -2   1       99.02       84.76      0.61 o 
   1  -2   1      401.46      349.53     12.82 o 
   2  -2   1        6.76       14.37      0.53 o 
   3  -2   1      977.02     1133.85     52.96 o 
   4  -2   1      345.08      427.31      3.76 o 
   5  -2   1       10.93       12.66      0.62 o 
   6  -2   1       30.89       28.74      0.90 o 
   7  -2   1        0.54        0.84      0.34 o 
  -7  -1   1        2.01        0.15      0.49 o 
  -6  -1   1       50.69       45.37      1.28 o 
  -5  -1   1        0.50        1.27      0.53 o 
  -4  -1   1      224.69      192.73    100.44 o 
  -3  -1   1        9.61       11.45      6.36 o 
  -2  -1   1      141.43       41.60     33.11 o 
  -1  -1   1     2778.66      679.26    656.68 o 
   0  -1   1       43.99       36.65      0.38 o 
   1  -1   1     2514.79     2683.41    153.23 o 
   2  -1   1       13.32       16.33      0.89 o 
   3  -1   1       54.27       72.70      1.94 o 
   4  -1   1       22.69       30.72      0.63 o 
   5  -1   1       97.55      107.96      2.11 o 
   6  -1   1        5.63        5.70      0.57 o 
   7  -1   1       22.66       20.43      0.65 o 
  -7   0   1        2.02        2.16      0.37 o 
  -6   0   1        1.41       -0.19      0.73 o 
  -5   0   1      150.46      181.16      2.79 o 
  -4   0   1      207.59      211.79     40.90 o 
  -3   0   1      325.95      337.65     85.27 o 
  -2   0   1      339.45      313.65    121.63 o 
  -1   0   1       50.44       47.57     16.34 o 
   0   0   1     2118.36     1844.87      8.40 o 
   1   0   1     2231.10     2678.64    122.73 o 
   2   0   1       31.65       26.08      0.42 o 
   3   0   1       45.98       67.59      0.81 o 
   4   0   1      264.08      352.66      8.04 o 
   5   0   1       81.75       89.92      1.93 o 
   6   0   1       54.71       62.27      1.74 o 
   7   0   1       68.34       54.97      1.40 o 
  -7   1   1        3.46        1.28      0.39 o 
  -6   1   1        9.81        9.45      0.62 o 
  -5   1   1      196.14      219.91      3.05 o 
  -4   1   1        6.54        3.75      0.62 o 
  -3   1   1      210.44      236.69      6.90 o 
  -2   1   1      168.96      245.82      6.97 o 
  -1   1   1     2434.91     2854.95    171.79 o 
   0   1   1       76.59       73.06      1.29 o 
   1   1   1      554.48      756.90     18.11 o 
   2   1   1       34.12       61.49      1.91 o 
   3   1   1      198.05      276.21     16.10 o 
   4   1   1       22.60       18.20      0.82 o 
   5   1   1        9.36       12.02      0.70 o 
   6   1   1      105.72      119.91      2.36 o 
   7   1   1       57.21       47.95      1.32 o 
  -7   2   1       10.87        8.45      0.44 o 
  -6   2   1       47.13       47.51      1.27 o 
  -5   2   1      164.55      179.65      2.81 o 
  -4   2   1      591.10      666.70      5.08 o 
  -3   2   1        1.75        0.98      0.23 o 
  -2   2   1        0.78        5.55      1.08 o 
  -1   2   1     7568.26     8013.17    358.84 o 
   0   2   1       23.64       23.82      0.33 o 
   1   2   1     1000.81     1185.90     45.49 o 
   2   2   1      404.77      592.55      7.13 o 
   3   2   1        2.50        9.41      0.31 o 
   4   2   1        0.09        0.49      0.27 o 
   5   2   1        8.34        8.91      0.68 o 
   6   2   1       76.40       86.57      2.08 o 
   7   2   1       11.00        9.30      0.56 o 
  -6   3   1       54.62       54.34      1.50 o 
  -5   3   1      291.77      298.94      3.64 o 
  -4   3   1       50.18       49.25      1.39 o 
  -3   3   1        0.01       -0.19      0.31 o 
  -2   3   1     1052.81     1130.87     56.73 o 
  -1   3   1      408.64      407.01     14.60 o 
   0   3   1      547.59      449.31      4.79 o 
   1   3   1     4204.55     4294.62     54.14 o 
   2   3   1      464.44      536.79     18.17 o 
   3   3   1      165.55      251.55      3.12 o 
   4   3   1       73.31      106.69      2.77 o 
   5   3   1       30.63       38.06      1.10 o 
   6   3   1       24.42       25.56      0.94 o 
   7   3   1        9.21        8.93      0.54 o 
  -6   4   1       27.20       24.12      0.72 o 
  -5   4   1       38.89       38.94      1.13 o 
  -4   4   1       30.30       32.18      1.01 o 
  -3   4   1      511.26      603.33     36.79 o 
  -2   4   1      168.85      192.04     10.10 o 
  -1   4   1      278.35      271.91     12.22 o 
   0   4   1     1302.82     1155.86     18.44 o 
   1   4   1      318.10      291.67      1.89 o 
   2   4   1      290.72      309.87      6.75 o 
   3   4   1      214.76      269.91      2.64 o 
   4   4   1       29.11       37.03      1.29 o 
   5   4   1       42.73       49.76      1.37 o 
   6   4   1       64.36       63.00      1.78 o 
   7   4   1        0.77        1.10      0.46 o 
  -6   5   1       24.68       24.86      0.71 o 
  -5   5   1       11.99       10.73      0.60 o 
  -4   5   1       49.80       52.06      1.50 o 
  -3   5   1       55.58       61.61      4.93 o 
  -2   5   1       72.09       82.74      3.03 o 
  -1   5   1      168.73      182.08      4.15 o 
   0   5   1       78.95       64.88      1.69 o 
   1   5   1      183.45      189.43      3.56 o 
   2   5   1      424.62      466.44      9.82 o 
   3   5   1      594.49      630.82      5.12 o 
   4   5   1       49.37       59.93      1.10 o 
   5   5   1       55.20       62.92      1.71 o 
   6   5   1      113.87       99.02      2.00 o 
   7   5   1       24.78       19.20      0.61 o 
  -6   6   1       15.66       14.75      0.52 o 
  -5   6   1        2.33        1.71      0.41 o 
  -4   6   1       26.92       29.89      0.86 o 
  -3   6   1       36.94       37.75      2.60 o 
  -2   6   1       48.15       39.18      2.10 o 
  -1   6   1       11.37        8.67      0.54 o 
   0   6   1       15.16       11.49      0.31 o 
   1   6   1       68.77       64.16      0.91 o 
   2   6   1     1181.88     1211.21      4.96 o 
   3   6   1        2.93        2.21      0.27 o 
   4   6   1        2.21        2.30      0.32 o 
   5   6   1      128.89      143.21      2.51 o 
   6   6   1       77.07       68.97      1.61 o 
  -5   7   1        0.26        0.26      0.52 o 
  -4   7   1        1.72        0.57      0.61 o 
  -3   7   1      220.77      225.90      8.50 o 
  -2   7   1      135.97      119.76      4.48 o 
  -1   7   1       36.63       33.78      1.01 o 
   0   7   1       15.78       12.92      0.62 o 
   1   7   1       37.36       40.59      0.84 o 
   2   7   1      270.57      259.44      2.16 o 
   3   7   1       15.20       16.11      0.46 o 
   4   7   1        2.12        3.74      0.35 o 
   5   7   1       54.93       52.64      1.50 o 
   6   7   1        6.96        6.94      0.46 o 
  -5   8   1        1.03        0.87      0.32 o 
  -4   8   1       29.48       30.08      0.90 o 
  -3   8   1      227.18      223.24     11.15 o 
  -2   8   1       67.75       66.68      3.24 o 
  -1   8   1       16.55       13.95      0.76 o 
   0   8   1       43.81       43.09      1.72 o 
   1   8   1      843.43      822.24     16.47 o 
   2   8   1       17.57       19.26      0.63 o 
   3   8   1        1.58        1.59      0.36 o 
   4   8   1        9.36       11.75      0.44 o 
   5   8   1       12.88       10.87      0.54 o 
  -4   9   1       88.13       84.36      1.61 o 
  -3   9   1       14.77       12.52      0.61 o 
  -2   9   1       61.83       61.99      4.21 o 
  -1   9   1        4.61        3.86      0.35 o 
   0   9   1      612.18      618.82     16.13 o 
   1   9   1       62.92       59.66      1.17 o 
   2   9   1        0.10        0.20      0.41 o 
   3   9   1      154.66      150.78      1.79 o 
   4   9   1       29.66       28.27      0.60 o 
   5   9   1        0.04       -0.41      0.44 o 
  -3  10   1       23.40       23.65      0.53 o 
  -2  10   1        8.42        9.80      0.38 o 
  -1  10   1       58.91       60.67      1.16 o 
   0  10   1        0.22        0.59      0.30 o 
   1  10   1        5.98        6.25      0.38 o 
   2  10   1       64.03       63.62      1.76 o 
   3  10   1        2.61        2.16      0.44 o 
   4  10   1        0.60        0.82      0.21 o 
  -2  11   1        0.56        0.60      0.45 o 
  -1  11   1        2.69        2.32      0.26 o 
   0  11   1        0.15        0.74      0.25 o 
   1  11   1        7.96        9.31      0.36 o 
   2  11   1       12.30       12.32      0.53 o 
   3  11   1        1.62        1.81      0.25 o 
  -1  12   1        8.36        8.79      0.31 o 
   0  12   1        9.29       10.95      0.34 o 
   1  12   1        0.39        0.55      0.19 o 
  -2 -11   2       30.63       26.99      0.52 o 
  -1 -11   2       42.56       46.48      0.83 o 
   0 -11   2        0.37       -0.30      0.30 o 
   1 -11   2        2.93        3.09      0.26 o 
   2 -11   2       14.50       14.40      0.56 o 
  -3 -10   2       20.10       19.80      0.45 o 
  -2 -10   2      127.04      136.24      1.53 o 
  -1 -10   2        2.98        4.30      0.33 o 
   0 -10   2       23.53       21.16      0.50 o 
   1 -10   2       17.69       19.94      0.48 o 
   2 -10   2        7.55        7.66      0.34 o 
   3 -10   2       20.96       19.49      0.44 o 
  -4  -9   2        1.16        1.42      0.26 o 
  -3  -9   2       61.62       61.28      1.07 o 
  -2  -9   2        4.36        6.47      0.37 o 
  -1  -9   2       41.73       41.20      0.86 o 
   0  -9   2       32.32       34.84      0.78 o 
   1  -9   2       57.12       57.77      1.65 o 
   2  -9   2        7.83        7.20      0.59 o 
   3  -9   2        8.61        7.32      0.50 o 
   4  -9   2       19.92       21.09      0.60 o 
  -5  -8   2       12.15       10.93      0.48 o 
  -4  -8   2       20.20       19.61      0.96 o 
  -3  -8   2       10.01       10.48      0.41 o 
  -2  -8   2       10.61        9.12      0.43 o 
  -1  -8   2      547.64      522.11      3.61 o 
   0  -8   2       24.42       20.61      0.51 o 
   1  -8   2        2.38        2.07      0.30 o 
   2  -8   2       15.30       11.72      0.43 o 
   3  -8   2      109.06      110.20      1.90 o 
   4  -8   2       61.12       57.89      1.49 o 
   5  -8   2        0.35        0.88      0.31 o 
  -5  -7   2       23.90       25.54      0.78 o 
  -4  -7   2       15.45       15.61      0.48 o 
  -3  -7   2        7.28        7.60      0.58 o 
  -2  -7   2      646.02      615.05      3.74 o 
  -1  -7   2        4.45        6.38      0.96 o 
   0  -7   2       34.33       28.54      0.59 o 
   1  -7   2        0.86        0.42      0.33 o 
   2  -7   2      257.89      238.69      5.64 o 
   3  -7   2      105.10      111.82      5.23 o 
   4  -7   2       13.68       14.17      0.68 o 
   5  -7   2       24.72       23.74      0.78 o 
  -6  -6   2        5.01        5.90      0.44 o 
  -5  -6   2        0.37        0.55      0.58 o 
  -4  -6   2        0.56       -0.15      0.46 o 
  -3  -6   2      308.16      298.75      2.52 o 
  -2  -6   2       73.71       67.74      1.46 o 
  -1  -6   2       87.73       80.76      1.91 o 
   0  -6   2      390.71      346.90      4.17 o 
   1  -6   2      171.60      137.27      4.55 o 
   2  -6   2      212.92      202.44      4.30 o 
   3  -6   2       56.18       55.64      1.06 o 
   4  -6   2       25.36       24.32      0.81 o 
   5  -6   2       53.88       53.95      1.53 o 
   6  -6   2       12.80       15.78      0.55 o 
  -6  -5   2       21.31       21.10      0.71 o 
  -5  -5   2       11.12        9.37      0.58 o 
  -4  -5   2      222.65      168.42     37.48 o 
  -3  -5   2        2.79        1.79      0.28 o 
  -2  -5   2       20.00       17.78      0.67 o 
  -1  -5   2      820.03      719.43      3.37 o 
   0  -5   2      143.68      144.64      2.35 o 
   1  -5   2      366.62      330.68      9.40 o 
   2  -5   2      308.21      305.61     10.33 o 
   3  -5   2        5.81        8.99      0.96 o 
   4  -5   2      319.24      330.14      3.74 o 
   5  -5   2        0.11        0.57      0.46 o 
   6  -5   2       17.70       15.33      0.58 o 
  -6  -4   2       79.14       66.80      1.53 o 
  -5  -4   2        4.17        2.06      0.54 o 
  -4  -4   2       86.43       39.17     26.74 o 
  -3  -4   2        1.75        1.05      0.40 o 
  -2  -4   2       89.07       73.67      4.48 o 
  -1  -4   2      379.31      363.42      2.02 o 
   0  -4   2        6.52        3.51      0.21 o 
   1  -4   2       66.36       50.36      1.28 o 
   2  -4   2      125.00      115.34      6.02 o 
   3  -4   2       63.16       55.99      3.59 o 
   4  -4   2        1.36        1.18      0.44 o 
   5  -4   2      338.60      355.39      3.98 o 
   6  -4   2        0.02        1.00      0.37 o 
  -6  -3   2       21.68       14.52      0.68 o 
  -5  -3   2       20.57       17.50      0.78 o 
  -4  -3   2       13.74        7.61      4.33 o 
  -3  -3   2        4.29        5.13      2.72 o 
  -2  -3   2       65.57       49.70      9.69 o 
  -1  -3   2        1.40        0.15      0.43 o 
   0  -3   2       20.65       11.85      0.27 o 
   1  -3   2      573.57      513.55     18.95 o 
   2  -3   2       69.86       67.90      1.15 o 
   3  -3   2        9.56       15.33      0.71 o 
   4  -3   2      248.39      235.82      2.88 o 
   5  -3   2       11.82       11.16      0.64 o 
   6  -3   2        6.63        9.62      0.58 o 
   7  -3   2        5.61        4.98      0.44 o 
  -6  -2   2        3.52        3.51      0.49 o 
  -5  -2   2       35.43       33.29      1.05 o 
  -4  -2   2      127.78       60.89     54.25 o 
  -3  -2   2       93.67       34.20     27.05 o 
  -2  -2   2      332.17      160.33     99.62 o 
  -1  -2   2       43.26       22.38      1.12 o 
   0  -2   2     6547.20     5520.98     31.33 o 
   1  -2   2     1294.73     1206.61     36.50 o 
   2  -2   2      377.58      414.23     22.11 o 
   3  -2   2        6.10        7.34      0.34 o 
   4  -2   2       54.82       58.92      1.39 o 
   5  -2   2        2.45        2.62      0.47 o 
   6  -2   2        9.72        8.51      0.61 o 
   7  -2   2        6.34        7.32      0.43 o 
  -6  -1   2       14.09       12.52      0.64 o 
  -5  -1   2       62.51       69.68      1.82 o 
  -4  -1   2      132.31       80.60     62.07 o 
  -3  -1   2      790.99      440.11    388.03 o 
  -2  -1   2        0.38        0.37      0.17 o 
  -1  -1   2    10156.39     7080.17   1374.87 o 
   0  -1   2     6873.94     5394.51     66.54 o 
   1  -1   2       17.76       15.73      0.44 o 
   2  -1   2       87.21      100.69      7.79 o 
   3  -1   2     1138.38     1444.54     48.68 o 
   4  -1   2       58.87       82.36      1.11 o 
   5  -1   2       29.95       36.20      1.02 o 
   6  -1   2       29.81       29.17      0.97 o 
   7  -1   2        7.66        7.02      0.49 o 
  -6   0   2       13.17        8.88      0.58 o 
  -5   0   2       36.09       38.02      1.12 o 
  -4   0   2        3.18        4.41      0.34 o 
  -3   0   2       23.07       23.95      9.63 o 
  -2   0   2      158.78      126.82     38.48 o 
  -1   0   2     3981.04     3862.28    302.85 o 
   0   0   2      178.16      153.65      0.82 o 
   1   0   2      387.10      393.35     20.23 o 
   2   0   2     5505.69     6508.04    314.28 o 
   3   0   2      631.53      850.65     10.32 o 
   4   0   2      135.57      159.06      2.71 o 
   5   0   2      181.06      201.45      2.82 o 
   6   0   2        9.59       13.96      0.70 o 
   7   0   2       28.22       27.78      0.86 o 
  -6   1   2       24.77       23.91      0.78 o 
  -5   1   2      116.91      127.00      2.37 o 
  -4   1   2        0.31        0.63      0.32 o 
  -3   1   2       28.69       26.89      2.81 o 
  -2   1   2      231.57      272.40      6.10 o 
  -1   1   2     2007.94     2343.15     99.28 o 
   0   1   2      626.33      580.96      4.14 o 
   1   1   2     4062.18     4326.88    196.70 o 
   2   1   2      101.12      120.73      2.07 o 
   3   1   2      104.96      143.73      2.93 o 
   4   1   2      172.34      189.83      9.50 o 
   5   1   2       10.43       16.73      0.72 o 
   6   1   2      230.71      287.80      3.62 o 
   7   1   2       48.85       46.98      1.33 o 
  -6   2   2       19.13       18.75      0.71 o 
  -5   2   2        0.87        1.09      0.51 o 
  -4   2   2      509.16      547.51      4.65 o 
  -3   2   2        6.28        9.53      0.30 o 
  -2   2   2       23.13       35.40      1.77 o 
  -1   2   2      544.31      630.47     32.28 o 
   0   2   2     3890.00     4064.40     19.27 o 
   1   2   2     3703.81     4398.79    116.39 o 
   2   2   2      708.01     1014.81     24.03 o 
   3   2   2       78.55       94.32      2.80 o 
   4   2   2        0.28       -0.15      0.37 o 
   5   2   2      200.32      263.08      3.28 o 
   6   2   2      357.53      416.86      4.40 o 
   7   2   2        4.45        2.86      0.51 o 
  -6   3   2        0.03        0.03      0.61 o 
  -5   3   2      386.94      409.23      4.31 o 
  -4   3   2      332.43      353.55      3.74 o 
  -3   3   2      110.28      146.53      8.75 o 
  -2   3   2      814.91      890.48     49.76 o 
  -1   3   2       52.61       53.38      3.69 o 
   0   3   2      547.07      521.41      2.66 o 
   1   3   2     1680.89     1834.65     29.05 o 
   2   3   2      287.06      401.97     16.29 o 
   3   3   2       18.63       27.00      0.51 o 
   4   3   2       19.74       22.74      1.34 o 
   5   3   2      131.18      156.31      2.57 o 
   6   3   2        4.47        7.88      0.69 o 
   7   3   2        4.28        2.76      0.51 o 
  -6   4   2       34.77       33.54      0.95 o 
  -5   4   2      108.55      113.33      2.23 o 
  -4   4   2      138.27      138.88      2.39 o 
  -3   4   2      107.35      125.12      8.61 o 
  -2   4   2       29.97       23.11      0.48 o 
  -1   4   2       78.08       97.20      1.69 o 
   0   4   2       43.72       41.04      0.57 o 
   1   4   2      816.79      880.29      8.12 o 
   2   4   2      201.77      222.75      5.06 o 
   3   4   2      572.12      743.99      3.39 o 
   4   4   2        2.61        2.72      0.31 o 
   5   4   2       24.99       32.48      0.94 o 
   6   4   2       78.28       86.44      1.98 o 
   7   4   2        0.51        0.96      0.38 o 
  -6   5   2       10.20       10.59      0.53 o 
  -5   5   2       18.31       19.52      0.72 o 
  -4   5   2        1.64        0.88      0.42 o 
  -3   5   2       69.19       68.85      4.35 o 
  -2   5   2       27.90       22.04      0.64 o 
  -1   5   2       97.82      106.94      4.97 o 
   0   5   2      163.79      159.33      2.22 o 
   1   5   2     1968.31     1840.83     11.39 o 
   2   5   2      498.40      542.47     14.59 o 
   3   5   2       64.26       73.99      1.12 o 
   4   5   2       30.23       41.81      0.99 o 
   5   5   2      221.76      255.41      3.37 o 
   6   5   2        0.06       -0.04      0.70 o 
   7   5   2        5.43        3.73      0.41 o 
  -5   6   2        6.06        5.66      0.46 o 
  -4   6   2       70.88       70.52      1.76 o 
  -3   6   2        8.15        8.84      0.37 o 
  -2   6   2        0.29        0.18      0.32 o 
  -1   6   2       12.75       11.73      0.33 o 
   0   6   2      512.86      482.04     12.52 o 
   1   6   2       15.99       12.63      0.32 o 
   2   6   2        1.16        1.76      0.21 o 
   3   6   2      120.74      116.63      1.40 o 
   4   6   2      310.74      316.98      2.58 o 
   5   6   2        0.71        0.70      0.50 o 
   6   6   2       25.44       19.32      0.69 o 
  -5   7   2        7.27        6.67      0.43 o 
  -4   7   2        5.46        5.14      0.48 o 
  -3   7   2       94.58       96.51      5.29 o 
  -2   7   2       83.35       82.89      5.72 o 
  -1   7   2       85.87       83.36      2.09 o 
   0   7   2       26.21       26.60      0.59 o 
   1   7   2       77.29       75.85      2.68 o 
   2   7   2      601.59      572.44      4.82 o 
   3   7   2       82.13       73.78      1.20 o 
   4   7   2        5.54        4.91      0.37 o 
   5   7   2        5.75        7.14      0.55 o 
   6   7   2       12.42       12.47      0.55 o 
  -5   8   2        4.19        3.68      0.35 o 
  -4   8   2       39.06       40.15      1.09 o 
  -3   8   2      240.13      245.23     11.68 o 
  -2   8   2       33.27       29.62      1.39 o 
  -1   8   2        7.85        9.04      0.40 o 
   0   8   2        0.11        0.14      0.39 o 
   1   8   2      630.99      623.42      6.53 o 
   2   8   2       27.03       23.51      0.91 o 
   3   8   2        8.21        8.93      0.39 o 
   4   8   2       42.26       46.64      1.08 o 
   5   8   2       63.39       66.92      1.59 o 
   6   8   2       24.87       24.97      0.73 o 
  -4   9   2       39.12       36.67      1.09 o 
  -3   9   2        6.26        4.69      0.36 o 
  -2   9   2       16.56       18.89      0.66 o 
  -1   9   2        9.57        8.32      0.40 o 
   0   9   2      315.56      301.47      2.96 o 
   1   9   2      120.06      110.50      1.55 o 
   2   9   2        4.36        4.34      0.76 o 
   3   9   2      129.78      133.12      1.70 o 
   4   9   2       79.15       75.62      2.28 o 
   5   9   2        6.12        6.89      0.43 o 
  -3  10   2       33.51       37.65      0.78 o 
  -2  10   2       17.02       18.16      1.50 o 
  -1  10   2       84.61       84.03      3.13 o 
   0  10   2        8.78        9.15      0.41 o 
   1  10   2       17.62       18.24      0.49 o 
   2  10   2       22.60       23.94      0.54 o 
   3  10   2        0.00        0.36      0.37 o 
   4  10   2        1.80        1.23      0.25 o 
  -2  11   2        0.06        0.03      0.30 o 
  -1  11   2      151.70      160.68      4.88 o 
   0  11   2       51.92       52.05      3.11 o 
   1  11   2       21.32       21.70      0.48 o 
   2  11   2       41.41       42.45      1.32 o 
   3  11   2       13.37       12.82      0.38 o 
  -1  12   2        2.63        3.23      0.38 o 
   0  12   2        1.04        0.87      0.23 o 
   1  12   2       15.35       15.83      0.47 o 
   2  12   2       17.66       17.66      0.39 o 
  -1 -11   3      128.82      140.48      1.27 o 
   0 -11   3        9.90        9.07      0.33 o 
   1 -11   3       13.86       15.85      0.39 o 
  -3 -10   3        7.05        8.32      0.30 o 
  -2 -10   3      136.05      148.33      2.80 o 
  -1 -10   3        2.12        1.77      0.27 o 
   0 -10   3       16.59       15.65      0.48 o 
   1 -10   3       19.29       24.31      0.52 o 
   2 -10   3       46.98       47.77      1.38 o 
   3 -10   3        9.02       11.05      0.34 o 
  -3  -9   3        7.61        9.47      0.34 o 
  -2  -9   3        3.21        2.33      0.32 o 
  -1  -9   3        1.02        2.17      0.33 o 
   0  -9   3       21.65       23.90      0.54 o 
   1  -9   3       48.23       45.92      0.99 o 
   2  -9   3        1.40        0.95      0.39 o 
   3  -9   3        9.27        9.43      0.56 o 
   4  -9   3       10.44       10.42      0.50 o 
  -4  -8   3        0.86        1.17      0.23 o 
  -3  -8   3       20.74       19.20      1.08 o 
  -2  -8   3       13.33       16.15      0.70 o 
  -1  -8   3        6.43        6.93      0.36 o 
   0  -8   3       69.43       68.12      1.22 o 
   1  -8   3        0.87        1.15      0.28 o 
   2  -8   3       62.59       64.27      1.20 o 
   3  -8   3       88.50       87.48      3.35 o 
   4  -8   3       19.62       22.34      0.69 o 
   5  -8   3       42.08       46.03      1.10 o 
  -5  -7   3        0.21        0.12      0.45 o 
  -4  -7   3       25.81       23.25      0.60 o 
  -3  -7   3       66.44       61.44      1.72 o 
  -2  -7   3      152.71      159.36      2.00 o 
  -1  -7   3       21.78       22.44      0.52 o 
   0  -7   3       76.84       67.75      1.15 o 
   1  -7   3       19.91       19.01      0.48 o 
   2  -7   3      141.37      131.26      3.59 o 
   3  -7   3       78.14       76.88      3.14 o 
   4  -7   3       16.94       17.03      0.71 o 
   5  -7   3       51.54       50.35      1.33 o 
  -5  -6   3       30.05       30.99      0.91 o 
  -4  -6   3       69.56       61.70      5.14 o 
  -3  -6   3      354.86      332.79      2.73 o 
  -2  -6   3      468.25      423.49      3.92 o 
  -1  -6   3        0.75        0.71      0.60 o 
   0  -6   3       48.15       40.76      0.84 o 
   1  -6   3       13.13       17.97      0.43 o 
   2  -6   3      106.64      103.93      3.84 o 
   3  -6   3       53.71       47.62      2.82 o 
   4  -6   3       28.41       29.95      0.89 o 
   5  -6   3        8.83        8.00      0.52 o 
   6  -6   3       22.15       24.43      0.74 o 
  -6  -5   3       16.37       17.19      0.55 o 
  -5  -5   3        0.28        0.06      0.59 o 
  -4  -5   3       64.57       43.64     15.27 o 
  -3  -5   3      165.71      139.30     11.18 o 
  -2  -5   3        3.36        2.52      0.26 o 
  -1  -5   3       18.47       17.38      0.40 o 
   0  -5   3      639.97      573.77      3.16 o 
   1  -5   3      832.31      763.60     28.79 o 
   2  -5   3      119.83      113.97      6.71 o 
   3  -5   3        1.62        1.49      0.30 o 
   4  -5   3      256.90      244.92      3.21 o 
   5  -5   3      108.19      118.57      2.26 o 
   6  -5   3       55.26       57.48      1.37 o 
  -6  -4   3        2.20        1.86      0.45 o 
  -5  -4   3        9.35        8.60      0.61 o 
  -4  -4   3       44.17       24.36     14.26 o 
  -3  -4   3      138.51       91.70     24.63 o 
  -2  -4   3        3.12        2.61      0.25 o 
  -1  -4   3      382.37      342.64      2.11 o 
   0  -4   3     1613.96     1437.96     11.81 o 
   1  -4   3      193.20      198.54      8.81 o 
   2  -4   3       85.26       68.57      3.50 o 
   3  -4   3      683.08      666.08     21.96 o 
   4  -4   3       69.52       80.54      1.77 o 
   5  -4   3      132.95      131.63      2.39 o 
   6  -4   3       22.17       19.68      0.70 o 
  -6  -3   3        0.44        0.62      0.41 o 
  -5  -3   3       51.75       48.97      1.32 o 
  -4  -3   3        3.58        4.40      2.62 o 
  -3  -3   3       45.10       24.10     15.08 o 
  -2  -3   3       11.29        8.64      1.76 o 
  -1  -3   3       27.06       14.21      0.30 o 
   0  -3   3     1700.05     1559.97      5.10 o 
   1  -3   3     1337.99     1245.25     46.25 o 
   2  -3   3      157.52      117.73      7.22 o 
   3  -3   3       78.06       71.32      4.70 o 
   4  -3   3       61.92       63.21      1.51 o 
   5  -3   3       33.08       28.30      0.84 o 
   6  -3   3        0.68       -0.04      0.62 o 
   7  -3   3       12.27       10.33      0.51 o 
  -6  -2   3       13.22       10.48      0.60 o 
  -5  -2   3      128.63      119.70      2.29 o 
  -4  -2   3       26.03       18.55     10.92 o 
  -3  -2   3      313.71      171.28    122.88 o 
  -2  -2   3        8.56       12.74      5.68 o 
  -1  -2   3      381.13      314.70     11.46 o 
   0  -2   3     3234.88     2803.77     17.84 o 
   1  -2   3       16.63       11.48      0.64 o 
   2  -2   3       12.80       17.84      0.85 o 
   3  -2   3       10.83       10.16      0.71 o 
   4  -2   3       16.86       14.12      0.54 o 
   5  -2   3        0.49        0.66      0.44 o 
   6  -2   3       10.27       11.94      0.64 o 
   7  -2   3       36.55       34.37      0.92 o 
  -6  -1   3       23.96       19.07      0.65 o 
  -5  -1   3       33.43       28.31      0.89 o 
  -4  -1   3      351.85      213.09    129.62 o 
  -3  -1   3       11.90       11.87      6.09 o 
  -2  -1   3       31.94       20.39      7.83 o 
  -1  -1   3      472.06      372.66     23.55 o 
   0  -1   3     1630.29     1336.19      4.12 o 
   1  -1   3        5.68        6.17      0.46 o 
   2  -1   3       72.35       84.14      4.32 o 
   3  -1   3        2.48        1.65      0.21 o 
   4  -1   3      334.25      462.30     15.86 o 
   5  -1   3      150.71      188.14      2.71 o 
   6  -1   3       31.29       30.15      0.88 o 
   7  -1   3       35.05       33.32      0.95 o 
  -6   0   3       17.18       12.95      0.61 o 
  -5   0   3        2.33        3.53      0.54 o 
  -4   0   3       45.45       32.16     11.62 o 
  -3   0   3       54.48       52.31     13.11 o 
  -2   0   3       99.26      110.60     19.38 o 
  -1   0   3     1852.92     1771.14     21.48 o 
   0   0   3        6.91        3.95      0.17 o 
   1   0   3      365.29      317.45     11.99 o 
   2   0   3     1110.02     1207.35     75.55 o 
   3   0   3      784.21     1134.12     38.06 o 
   4   0   3      229.54      301.31      2.12 o 
   5   0   3      199.38      238.68      3.08 o 
   6   0   3        8.05        8.15      0.62 o 
   7   0   3       68.85       64.11      1.52 o 
  -6   1   3        3.50        2.52      0.45 o 
  -5   1   3       58.62       59.26      1.72 o 
  -4   1   3      118.98      129.46     15.69 o 
  -3   1   3       25.14       18.05      2.65 o 
  -2   1   3      236.91      305.38      4.50 o 
  -1   1   3     4277.73     4742.58    197.56 o 
   0   1   3     1642.90     1580.00     15.16 o 
   1   1   3      413.88      400.38      7.58 o 
   2   1   3     1428.84     1592.40     65.22 o 
   3   1   3      224.18      279.07      3.30 o 
   4   1   3        6.05        5.45      0.35 o 
   5   1   3      125.33      154.78      2.48 o 
   6   1   3       32.27       32.07      1.01 o 
   7   1   3        0.21        0.29      0.62 o 
  -6   2   3       86.22       75.57      1.62 o 
  -5   2   3       53.35       62.29      1.71 o 
  -4   2   3      184.84      207.45      2.84 o 
  -3   2   3      255.34      280.45      2.06 o 
  -2   2   3     2067.93     2469.19    110.68 o 
  -1   2   3      203.29      174.02      9.47 o 
   0   2   3     1291.08     1344.27     15.73 o 
   1   2   3     4625.43     5108.89    204.39 o 
   2   2   3        6.57        7.59      0.58 o 
   3   2   3        0.16        1.45      0.33 o 
   4   2   3        7.27        9.42      0.70 o 
   5   2   3       96.89      110.92      2.16 o 
   6   2   3        0.25       -0.08      0.86 o 
   7   2   3       28.02       25.87      0.85 o 
  -6   3   3        2.93        2.35      0.42 o 
  -5   3   3       59.77       61.05      1.65 o 
  -4   3   3      146.33      156.36      2.51 o 
  -3   3   3       94.01      118.39      7.95 o 
  -2   3   3      661.73      749.30     46.24 o 
  -1   3   3      587.82      664.56     24.15 o 
   0   3   3     1849.93     1773.21     25.95 o 
   1   3   3      295.64      319.96      1.59 o 
   2   3   3       32.84       37.18      1.28 o 
   3   3   3      507.20      682.82      3.07 o 
   4   3   3      612.02      803.40     10.93 o 
   5   3   3      139.14      163.42      2.64 o 
   6   3   3        1.13        1.88      0.62 o 
   7   3   3       14.45       14.23      0.62 o 
  -6   4   3       12.59       13.69      0.55 o 
  -5   4   3       13.06       12.90      0.62 o 
  -4   4   3        1.14        0.64      0.69 o 
  -3   4   3       15.31       15.14      0.81 o 
  -2   4   3      343.30      391.37     25.32 o 
  -1   4   3     1035.66     1072.04     34.71 o 
   0   4   3        4.09        4.44      0.33 o 
   1   4   3       36.52       41.61      0.61 o 
   2   4   3     4530.89     5488.21    159.40 o 
   3   4   3      182.31      233.04      2.65 o 
   4   4   3      104.20      136.21      2.43 o 
   5   4   3      188.42      220.14      3.08 o 
   6   4   3       87.53       92.48      2.04 o 
   7   4   3        3.16        3.79      0.45 o 
  -6   5   3       16.32       14.86      0.51 o 
  -5   5   3       10.33       10.02      0.57 o 
  -4   5   3       48.66       48.73      1.32 o 
  -3   5   3      186.50      180.62      9.32 o 
  -2   5   3       89.48       94.74      4.70 o 
  -1   5   3        2.56        5.20      0.25 o 
   0   5   3       16.62       16.11      0.33 o 
   1   5   3     1162.94     1203.11     11.88 o 
   2   5   3       53.45       62.55      1.77 o 
   3   5   3       29.33       36.62      0.77 o 
   4   5   3       95.29      124.22      1.53 o 
   5   5   3      237.60      291.88      3.59 o 
   6   5   3        9.97       10.68      0.64 o 
   7   5   3        0.16       -0.06      0.48 o 
  -5   6   3        0.11        0.47      0.32 o 
  -4   6   3       97.28       94.11      2.05 o 
  -3   6   3       32.29       30.24      0.63 o 
  -2   6   3      179.98      185.57      9.43 o 
  -1   6   3        2.72        3.69      0.24 o 
   0   6   3        2.22        3.42      0.22 o 
   1   6   3       24.07       26.60      0.54 o 
   2   6   3        8.66        7.68      0.29 o 
   3   6   3       18.77       23.67      0.52 o 
   4   6   3      189.98      197.20      2.02 o 
   5   6   3       49.78       45.85      1.32 o 
   6   6   3        1.81        1.85      0.39 o 
  -5   7   3        6.05        6.39      0.45 o 
  -4   7   3       80.92       76.71      1.78 o 
  -3   7   3       51.46       55.35      3.87 o 
  -2   7   3       10.17        9.56      0.50 o 
  -1   7   3        0.19        2.10      0.25 o 
   0   7   3       95.67       86.04      1.19 o 
   1   7   3      203.85      197.80      3.80 o 
   2   7   3       63.14       63.62      1.08 o 
   3   7   3       10.68        9.82      0.65 o 
   4   7   3       61.83       60.64      1.17 o 
   5   7   3       20.39       18.46      0.71 o 
   6   7   3        4.52        4.30      0.41 o 
  -4   8   3        3.96        4.01      0.42 o 
  -3   8   3        2.10        1.79      0.32 o 
  -2   8   3       71.25       66.04      2.83 o 
  -1   8   3      203.40      202.03      7.83 o 
   0   8   3      371.62      353.01      5.69 o 
   1   8   3       59.69       61.27      1.15 o 
   2   8   3       31.19       31.88      1.08 o 
   3   8   3      496.65      479.08      3.32 o 
   4   8   3        2.21        3.33      0.34 o 
   5   8   3        0.08       -0.60      0.60 o 
   6   8   3       28.96       29.64      0.80 o 
  -4   9   3        1.62        2.41      0.35 o 
  -3   9   3       25.43       22.21      0.51 o 
  -2   9   3      116.66      116.97      7.13 o 
  -1   9   3       52.94       54.84      1.13 o 
   0   9   3       23.95       22.30      1.05 o 
   1   9   3        3.41        4.05      0.33 o 
   2   9   3      128.31      119.13      1.61 o 
   3   9   3       53.62       54.16      1.12 o 
   4   9   3        8.93        7.89      0.38 o 
   5   9   3       24.41       28.42      0.88 o 
  -3  10   3       27.35       29.62      0.60 o 
  -2  10   3       34.28       36.06      1.27 o 
  -1  10   3        0.07        0.83      0.71 o 
   0  10   3        5.58        5.30      0.64 o 
   1  10   3       30.23       32.62      1.49 o 
   2  10   3       21.44       23.70      0.80 o 
   3  10   3       58.25       63.14      1.11 o 
   4  10   3       44.62       48.24      0.90 o 
   5  10   3        1.69        1.20      0.30 o 
  -2  11   3        0.45        0.80      0.25 o 
  -1  11   3       28.50       31.99      1.52 o 
   0  11   3       56.22       60.57      1.06 o 
   1  11   3       28.51       28.88      0.60 o 
   2  11   3       69.45       73.02      1.12 o 
   3  11   3       40.54       38.40      1.01 o 
   4  11   3        2.32        2.41      0.24 o 
   0  12   3        4.00        4.29      0.27 o 
   1  12   3       15.30       16.13      0.39 o 
   2  12   3        8.93        7.14      0.30 o 
  -2 -10   4       25.66       29.26      0.57 o 
  -1 -10   4        1.99        1.68      0.28 o 
   0 -10   4       55.35       62.67      1.96 o 
   1 -10   4        0.29        0.36      0.27 o 
   2 -10   4       18.22       15.71      0.58 o 
  -3  -9   4        4.44        4.87      0.28 o 
  -2  -9   4       42.17       40.72      0.80 o 
  -1  -9   4       18.36       17.90      0.66 o 
   0  -9   4        0.01        0.64      0.23 o 
   1  -9   4       86.35       79.75      1.26 o 
   2  -9   4       35.19       36.28      0.73 o 
   3  -9   4        0.18        1.05      0.22 o 
   4  -9   4        7.90        8.14      0.42 o 
  -4  -8   4        0.40        1.01      0.22 o 
  -3  -8   4       52.93       53.53      0.97 o 
  -2  -8   4       43.86       39.82      0.80 o 
  -1  -8   4       14.76       15.49      0.47 o 
   0  -8   4        1.14       -0.27      0.74 o 
   1  -8   4      135.94      128.85      2.83 o 
   2  -8   4        1.88        1.39      0.30 o 
   3  -8   4        8.99        8.68      0.37 o 
   4  -8   4       24.72       26.58      0.78 o 
   5  -8   4        4.85        5.62      0.38 o 
  -4  -7   4       65.02       65.08      1.50 o 
  -3  -7   4       51.57       47.87      0.97 o 
  -2  -7   4        7.61       10.11      0.42 o 
  -1  -7   4       19.28       21.66      1.11 o 
   0  -7   4       32.96       26.34      0.78 o 
   1  -7   4        0.00        0.17      0.35 o 
   2  -7   4       29.50       27.26      0.58 o 
   3  -7   4        0.40        0.30      0.49 o 
   4  -7   4        3.08        2.49      0.46 o 
   5  -7   4       31.85       32.30      0.93 o 
  -5  -6   4       36.43       35.05      0.99 o 
  -4  -6   4        7.07        6.38      0.73 o 
  -3  -6   4        8.21        7.77      0.41 o 
  -2  -6   4       30.67       27.72      0.59 o 
  -1  -6   4       52.42       43.66      1.85 o 
   0  -6   4       33.14       39.77      1.76 o 
   1  -6   4       33.44       28.66      0.59 o 
   2  -6   4       73.93       70.90      2.92 o 
   3  -6   4       26.00       23.50      1.53 o 
   4  -6   4      346.12      361.17      4.04 o 
   5  -6   4      126.89      118.17      2.11 o 
   6  -6   4       14.01       13.52      0.52 o 
  -5  -5   4        5.41        5.84      0.46 o 
  -4  -5   4       15.17       10.93      2.72 o 
  -3  -5   4        4.40        4.16      0.37 o 
  -2  -5   4      108.95       98.90      1.38 o 
  -1  -5   4       71.62       65.34      1.45 o 
   0  -5   4       16.66       16.01      0.39 o 
   1  -5   4      605.45      563.43     11.53 o 
   2  -5   4       22.59       21.11      1.32 o 
   3  -5   4      356.74      356.20     16.08 o 
   4  -5   4      570.86      531.00      5.00 o 
   5  -5   4        1.80        2.23      0.41 o 
   6  -5   4       28.37       32.30      0.92 o 
  -5  -4   4        0.13        0.63      0.37 o 
  -4  -4   4       50.18       33.85     14.10 o 
  -3  -4   4        0.89        0.48      0.35 o 
  -2  -4   4      110.95       98.93      4.80 o 
  -1  -4   4      104.43       94.84      1.16 o 
   0  -4   4       27.07       28.40      0.55 o 
   1  -4   4       10.42        7.51      0.36 o 
   2  -4   4      300.42      284.89     15.17 o 
   3  -4   4      174.19      147.15      6.83 o 
   4  -4   4       36.68       38.93      1.12 o 
   5  -4   4        1.91        2.95      0.51 o 
   6  -4   4        0.42        0.16      0.35 o 
  -6  -3   4        0.24        0.24      0.34 o 
  -5  -3   4        8.63       10.04      0.62 o 
  -4  -3   4      111.57       59.26     41.63 o 
  -3  -3   4      296.30      212.11     68.80 o 
  -2  -3   4       57.72       51.37      8.66 o 
  -1  -3   4      812.44      716.93      3.41 o 
   0  -3   4     1285.68     1157.75      4.34 o 
   1  -3   4        3.44        3.78      0.21 o 
   2  -3   4       69.25       55.96      1.82 o 
   3  -3   4       29.28       29.09      1.04 o 
   4  -3   4        5.56        7.44      0.46 o 
   5  -3   4        2.06       -0.04      0.58 o 
   6  -3   4        7.62        8.03      0.56 o 
   7  -3   4        4.17        3.44      0.38 o 
  -6  -2   4       12.63       13.18      0.56 o 
  -5  -2   4      146.77      143.67      2.50 o 
  -4  -2   4       64.32       38.47     22.18 o 
  -3  -2   4       23.73       17.53      7.83 o 
  -2  -2   4      453.37      360.71     70.97 o 
  -1  -2   4     2968.53     2608.92      8.02 o 
   0  -2   4      346.51      334.34      1.82 o 
   1  -2   4      166.72      150.47      5.70 o 
   2  -2   4      314.99      309.77     15.96 o 
   3  -2   4      963.34     1112.03     61.10 o 
   4  -2   4        1.76        1.15      0.30 o 
   5  -2   4        2.14       -0.37      0.56 o 
   6  -2   4       23.94       23.60      0.82 o 
   7  -2   4        0.01        0.03      0.43 o 
  -6  -1   4       25.18       20.58      0.63 o 
  -5  -1   4        3.82        3.91      0.52 o 
  -4  -1   4       11.65        9.40      3.52 o 
  -3  -1   4        4.66        4.50      1.45 o 
  -2  -1   4      861.36      704.47    131.76 o 
  -1  -1   4      484.17      436.64      6.30 o 
   0  -1   4      289.40      261.66      1.47 o 
   1  -1   4     1239.20     1066.27     12.02 o 
   2  -1   4     1782.76     1855.52    124.48 o 
   3  -1   4      163.41      167.43      8.03 o 
   4  -1   4        0.93        2.29      0.49 o 
   5  -1   4      108.56      132.06      2.33 o 
   6  -1   4       24.04       23.55      0.80 o 
   7  -1   4        4.08        5.49      0.44 o 
  -6   0   4       14.76       12.38      0.53 o 
  -5   0   4       35.37       33.83      1.02 o 
  -4   0   4      134.43      105.75     25.43 o 
  -3   0   4       84.65       65.04     12.15 o 
  -2   0   4      320.74      305.31     25.05 o 
  -1   0   4      203.15      202.93      2.13 o 
   0   0   4      469.73      390.64      1.82 o 
   1   0   4      151.60      149.87      5.36 o 
   2   0   4      145.31      153.23     10.14 o 
   3   0   4       82.46      131.17      5.12 o 
   4   0   4      273.28      316.98      5.99 o 
   5   0   4       52.60       63.60      1.63 o 
   6   0   4        1.83        3.44      0.54 o 
   7   0   4       31.96       26.28      0.81 o 
  -6   1   4       16.34       17.66      0.60 o 
  -5   1   4      207.36      194.90      2.90 o 
  -4   1   4       11.39       12.81      1.09 o 
  -3   1   4       60.95       62.26      5.97 o 
  -2   1   4       42.33       51.53      0.90 o 
  -1   1   4      287.22      262.50      5.46 o 
   0   1   4        0.95        0.81      0.24 o 
   1   1   4     1001.66     1014.65     27.80 o 
   2   1   4      149.45      180.00      8.50 o 
   3   1   4      981.04     1162.72     33.39 o 
   4   1   4       48.93       67.26      1.02 o 
   5   1   4        1.70        4.60      0.56 o 
   6   1   4      273.30      291.15      3.64 o 
   7   1   4        4.58        4.41      0.47 o 
  -6   2   4       57.62       49.95      1.23 o 
  -5   2   4        0.46        0.41      0.67 o 
  -4   2   4       21.17       26.42      0.83 o 
  -3   2   4       27.07       22.28      0.48 o 
  -2   2   4     1092.37     1187.32     41.94 o 
  -1   2   4       56.67       62.67      2.08 o 
   0   2   4       29.03       25.92      0.46 o 
   1   2   4       86.52       68.71      2.17 o 
   2   2   4      295.85      308.43      6.30 o 
   3   2   4      311.68      391.99     12.23 o 
   4   2   4        2.48        2.14      0.29 o 
   5   2   4      180.41      194.73      2.78 o 
   6   2   4       42.35       47.43      1.40 o 
   7   2   4        9.26       11.71      0.59 o 
  -6   3   4        5.42        5.03      0.41 o 
  -5   3   4        0.64        1.65      0.43 o 
  -4   3   4       13.05       11.53      0.62 o 
  -3   3   4      260.23      300.87     15.91 o 
  -2   3   4      492.81      504.19     25.77 o 
  -1   3   4        4.73        6.29      0.24 o 
   0   3   4       22.10       16.55      0.36 o 
   1   3   4     1041.47     1104.90     11.80 o 
   2   3   4     1314.35     1505.09     30.45 o 
   3   3   4      105.17      122.75      1.42 o 
   4   3   4        0.34        6.22      2.56 o 
   5   3   4       21.27       25.71      0.87 o 
   6   3   4       23.92       29.20      0.92 o 
   7   3   4       27.42       23.82      0.79 o 
  -6   4   4        7.95        8.85      0.42 o 
  -5   4   4        0.10        0.07      0.51 o 
  -4   4   4        0.61        0.54      0.58 o 
  -3   4   4      234.07      249.59     13.28 o 
  -2   4   4       10.72        6.41      0.81 o 
  -1   4   4       14.80        6.54      0.27 o 
   0   4   4      774.26      761.54     10.20 o 
   1   4   4      874.86      895.62      3.78 o 
   2   4   4      736.10      816.79     20.66 o 
   3   4   4       85.26       91.05      2.74 o 
   4   4   4      137.26      168.48      1.72 o 
   5   4   4      275.45      326.28      3.76 o 
   6   4   4       64.65       61.88      1.66 o 
   7   4   4       28.46       24.33      0.72 o 
  -5   5   4        4.93        5.23      0.45 o 
  -4   5   4       99.64      100.42      2.10 o 
  -3   5   4       49.43       51.20      1.07 o 
  -2   5   4       53.78       60.23      3.26 o 
  -1   5   4      509.21      484.40      5.96 o 
   0   5   4      278.01      270.68      6.85 o 
   1   5   4      201.36      202.63      1.55 o 
   2   5   4      898.76      936.53     28.28 o 
   3   5   4      200.62      211.03      2.76 o 
   4   5   4      170.79      199.16      1.96 o 
   5   5   4      124.62      149.21      2.56 o 
   6   5   4        1.10        1.54      0.46 o 
   7   5   4        0.09       -0.37      0.43 o 
  -5   6   4       17.85       18.02      0.59 o 
  -4   6   4      121.18      119.67      2.22 o 
  -3   6   4       37.07       37.02      2.76 o 
  -2   6   4      258.86      269.16     10.70 o 
  -1   6   4       98.93      109.98      2.37 o 
   0   6   4        0.13       -0.25      0.29 o 
   1   6   4      909.43      906.38      4.07 o 
   2   6   4        6.02        3.59      0.26 o 
   3   6   4        9.69        9.82      0.36 o 
   4   6   4       15.30       19.44      0.52 o 
   5   6   4        5.18        5.39      0.54 o 
   6   6   4        0.50        0.26      0.53 o 
   7   6   4        1.56        1.10      0.31 o 
  -5   7   4       13.13       12.35      0.49 o 
  -4   7   4       30.74       26.49      0.75 o 
  -3   7   4       94.47       91.68      4.83 o 
  -2   7   4        0.24        0.29      0.39 o 
  -1   7   4       31.14       31.94      0.79 o 
   0   7   4      209.04      202.86      1.89 o 
   1   7   4      504.69      457.89      2.92 o 
   2   7   4        0.87        0.55      0.47 o 
   3   7   4      111.12      110.83      1.47 o 
   4   7   4      144.78      157.63      2.32 o 
   5   7   4        9.17        8.50      0.60 o 
   6   7   4        4.38        5.63      0.45 o 
  -4   8   4       25.75       23.55      0.71 o 
  -3   8   4        8.53       10.07      0.68 o 
  -2   8   4        5.42        5.36      0.36 o 
  -1   8   4      156.25      153.78      4.74 o 
   0   8   4      745.95      715.82     19.63 o 
   1   8   4        1.06        0.61      0.43 o 
   2   8   4      107.81      105.83      1.48 o 
   3   8   4      184.03      178.30      1.96 o 
   4   8   4       49.20       39.65      0.84 o 
   5   8   4        5.26        4.76      0.50 o 
   6   8   4       29.93       30.82      0.86 o 
  -4   9   4        0.78        1.32      0.29 o 
  -3   9   4        0.02        0.12      0.26 o 
  -2   9   4       46.66       45.70      0.88 o 
  -1   9   4       20.77       17.87      0.54 o 
   0   9   4        0.13        0.45      0.29 o 
   1   9   4        0.54        0.76      0.28 o 
   2   9   4       66.16       64.74      1.22 o 
   3   9   4        1.85        2.87      0.39 o 
   4   9   4        1.00        0.32      0.39 o 
   5   9   4       21.05       22.01      0.64 o 
  -3  10   4       20.96       21.46      0.51 o 
  -2  10   4       53.44       57.39      2.36 o 
  -1  10   4       24.64       25.95      0.56 o 
   0  10   4        3.20        3.94      0.32 o 
   1  10   4        1.02       -0.18      0.34 o 
   2  10   4      134.96      132.87      3.00 o 
   3  10   4       12.43       14.18      1.45 o 
   4  10   4        4.52        6.55      0.30 o 
   5  10   4        1.60        2.25      0.33 o 
  -2  11   4        8.16        8.92      0.32 o 
  -1  11   4       20.69       22.54      0.48 o 
   0  11   4        0.10       -0.22      0.34 o 
   1  11   4      126.47      130.06      2.04 o 
   2  11   4        8.89       10.66      0.84 o 
   3  11   4        1.49        0.55      0.70 o 
   4  11   4       50.79       49.28      0.77 o 
   0  12   4       66.02       67.18      2.15 o 
   1  12   4        7.02        8.09      0.32 o 
   2  12   4        7.74        9.49      0.31 o 
  -1 -10   5        4.13        5.48      0.26 o 
   0 -10   5       46.80       54.36      1.84 o 
   1 -10   5        4.94        5.56      0.29 o 
   2 -10   5       35.97       40.43      1.12 o 
  -2  -9   5        8.41       11.58      0.36 o 
  -1  -9   5       27.63       32.27      0.66 o 
   0  -9   5        9.40       10.97      0.46 o 
   1  -9   5       10.81        9.88      0.38 o 
   2  -9   5       16.63       19.60      0.86 o 
   3  -9   5        0.68        1.53      0.24 o 
  -3  -8   5       37.42       44.20      1.14 o 
  -2  -8   5        5.02        6.04      0.32 o 
  -1  -8   5       14.20       15.28      0.93 o 
   0  -8   5        1.10        1.96      0.26 o 
   1  -8   5       21.72       23.20      1.24 o 
   2  -8   5        4.63        3.58      0.32 o 
   3  -8   5        0.18        0.27      0.22 o 
   4  -8   5        0.69        0.08      0.43 o 
  -4  -7   5       33.11       35.74      0.81 o 
  -3  -7   5        8.64        8.61      0.37 o 
  -2  -7   5       33.48       31.77      0.89 o 
  -1  -7   5       14.55       18.66      0.64 o 
   0  -7   5        0.13       -0.14      0.36 o 
   1  -7   5       51.24       50.25      1.43 o 
   2  -7   5       40.26       39.87      1.35 o 
   3  -7   5        0.14        0.17      0.42 o 
   4  -7   5        6.06        5.37      0.49 o 
   5  -7   5        8.94       10.01      0.49 o 
  -4  -6   5        0.58        1.08      0.39 o 
  -3  -6   5       45.85       41.45      0.99 o 
  -2  -6   5        1.01        0.62      0.29 o 
  -1  -6   5       24.51       26.61      1.42 o 
   0  -6   5      299.89      282.72      2.87 o 
   1  -6   5      134.46      129.88      1.62 o 
   2  -6   5       63.07       57.42      1.13 o 
   3  -6   5       18.86       21.12      0.74 o 
   4  -6   5      137.81      137.10      2.43 o 
   5  -6   5        0.57        1.20      0.34 o 
   6  -6   5       12.10       12.21      0.47 o 
  -5  -5   5        1.13        1.87      0.33 o 
  -4  -5   5        3.54        3.49      0.76 o 
  -3  -5   5       78.36       72.57      2.39 o 
  -2  -5   5      149.91      139.99      2.29 o 
  -1  -5   5      319.09      296.97      4.32 o 
   0  -5   5       26.02       17.55      0.44 o 
   1  -5   5      133.45      115.63      1.75 o 
   2  -5   5       13.47       14.17      1.64 o 
   3  -5   5      959.16      942.54     30.76 o 
   4  -5   5      100.53       93.93      2.04 o 
   5  -5   5        4.34        4.85      0.46 o 
   6  -5   5       24.21       24.72      0.80 o 
  -5  -4   5        1.07        1.09      0.33 o 
  -4  -4   5        0.29        0.47      0.32 o 
  -3  -4   5      206.61      172.83     24.59 o 
  -2  -4   5      418.19      386.15      5.34 o 
  -1  -4   5       42.23       41.68      0.87 o 
   0  -4   5        2.39        2.44      0.24 o 
   1  -4   5      254.41      238.77      6.99 o 
   2  -4   5      597.89      532.28     18.50 o 
   3  -4   5      344.82      325.52     13.15 o 
   4  -4   5       18.46       19.26      0.71 o 
   5  -4   5        0.56        0.92      0.42 o 
   6  -4   5        2.81        4.42      0.42 o 
  -5  -3   5       15.75       15.70      0.61 o 
  -4  -3   5       38.40       28.12      8.28 o 
  -3  -3   5      230.81      188.88     36.78 o 
  -2  -3   5      128.99      114.64      8.37 o 
  -1  -3   5       73.69       70.52      1.25 o 
   0  -3   5      392.19      352.56      2.99 o 
   1  -3   5       20.63       16.29      0.35 o 
   2  -3   5      164.62      156.32      6.64 o 
   3  -3   5        1.44        0.61      0.58 o 
   4  -3   5       32.58       30.72      0.98 o 
   5  -3   5       17.74       17.52      0.70 o 
   6  -3   5       14.67       16.56      0.68 o 
   7  -3   5        9.00        8.01      0.44 o 
  -5  -2   5       51.54       50.65      1.40 o 
  -4  -2   5       17.25       11.82      4.18 o 
  -3  -2   5       83.89       63.43     20.31 o 
  -2  -2   5        9.16        8.07      0.70 o 
  -1  -2   5      701.55      627.05      5.02 o 
   0  -2   5      497.74      475.39      3.61 o 
   1  -2   5      387.28      340.65      4.68 o 
   2  -2   5      241.46      230.18     13.54 o 
   3  -2   5      691.62      698.07     27.05 o 
   4  -2   5       54.00       49.84      1.37 o 
   5  -2   5       10.39        7.40      0.54 o 
   6  -2   5       52.39       52.36      1.49 o 
   7  -2   5       14.30       12.42      0.54 o 
  -5  -1   5        2.54        3.35      0.46 o 
  -4  -1   5       34.84       25.12      8.59 o 
  -3  -1   5        0.51        0.40      0.29 o 
  -2  -1   5      618.35      538.97     44.53 o 
  -1  -1   5      181.85      178.64      1.57 o 
   0  -1   5       57.30       49.28      0.88 o 
   1  -1   5     1107.75      985.55     17.95 o 
   2  -1   5      157.83      156.21      8.97 o 
   3  -1   5        0.98        0.38      0.20 o 
   4  -1   5       16.12       29.10      0.61 o 
   5  -1   5       11.32       13.17      0.63 o 
   6  -1   5       78.15       75.25      1.82 o 
   7  -1   5        0.70        0.76      0.37 o 
  -6   0   5       12.24       11.54      0.50 o 
  -5   0   5       31.26       34.56      0.96 o 
  -4   0   5       18.59       12.68      1.84 o 
  -3   0   5       15.16       13.95      1.71 o 
  -2   0   5      326.38      287.37      7.15 o 
  -1   0   5        3.27        4.66      0.26 o 
   0   0   5        3.03        3.64      0.21 o 
   1   0   5      541.23      484.95      7.92 o 
   2   0   5       79.17       71.55      3.40 o 
   3   0   5      109.32      117.65      3.03 o 
   4   0   5       66.18       67.63      4.17 o 
   5   0   5       35.30       32.69      0.98 o 
   6   0   5       10.78       12.07      0.69 o 
   7   0   5        4.43        3.07      0.42 o 
  -6   1   5       46.92       49.58      1.07 o 
  -5   1   5       21.93       18.54      0.68 o 
  -4   1   5       19.18       18.66      2.09 o 
  -3   1   5      287.70      295.29      6.35 o 
  -2   1   5      160.18      180.46      2.38 o 
  -1   1   5       15.63       19.69      0.66 o 
   0   1   5      271.50      229.83      2.93 o 
   1   1   5       59.57       56.20      0.90 o 
   2   1   5        8.28        8.07      0.25 o 
   3   1   5       99.18       87.85      5.35 o 
   4   1   5      239.03      265.49      6.79 o 
   5   1   5      105.04      133.20      2.33 o 
   6   1   5       49.93       50.63      1.35 o 
   7   1   5        3.83        3.81      0.43 o 
  -5   2   5        3.78        2.46      0.46 o 
  -4   2   5        7.59        8.10      0.58 o 
  -3   2   5       63.99       67.36      1.15 o 
  -2   2   5       22.78       25.45      1.44 o 
  -1   2   5       47.00       67.26      1.82 o 
   0   2   5      502.49      453.50      4.73 o 
   1   2   5       65.01       60.25      0.74 o 
   2   2   5      114.07      125.26      4.61 o 
   3   2   5     1288.25     1452.97     45.18 o 
   4   2   5      109.86      142.50      3.40 o 
   5   2   5      262.22      295.83      3.51 o 
   6   2   5       49.93       56.68      1.62 o 
   7   2   5        3.54        3.39      0.43 o 
  -5   3   5        0.81        0.29      0.51 o 
  -4   3   5        1.45        1.99      0.46 o 
  -3   3   5       17.12       21.25      0.50 o 
  -2   3   5        2.70        4.82      0.28 o 
  -1   3   5     1921.29     2045.32     58.90 o 
   0   3   5      124.65      123.66      2.05 o 
   1   3   5      872.97      891.43      5.56 o 
   2   3   5     1744.76     1907.47     72.90 o 
   3   3   5        0.72        1.22      0.22 o 
   4   3   5      158.63      185.57      3.77 o 
   5   3   5      712.13      854.77      6.43 o 
   6   3   5        0.98        1.26      0.49 o 
   7   3   5       17.07       14.84      0.58 o 
  -5   4   5        5.47        5.68      0.41 o 
  -4   4   5        0.94        2.30      0.38 o 
  -3   4   5      246.97      248.12     12.74 o 
  -2   4   5        4.60        5.20      0.49 o 
  -1   4   5      237.99      258.73      5.67 o 
   0   4   5      376.52      364.72      3.36 o 
   1   4   5      917.37      954.66      3.93 o 
   2   4   5       18.19       19.12      0.41 o 
   3   4   5       52.19       66.41      1.19 o 
   4   4   5      722.85      823.15      4.30 o 
   5   4   5      181.38      204.80      2.99 o 
   6   4   5        4.34        4.75      0.52 o 
   7   4   5       32.86       22.38      0.66 o 
  -5   5   5        1.28        1.09      0.30 o 
  -4   5   5       34.12       31.92      0.96 o 
  -3   5   5      383.82      402.25     28.45 o 
  -2   5   5       45.02       43.74      2.46 o 
  -1   5   5        4.73        3.36      0.57 o 
   0   5   5      231.83      224.75      6.84 o 
   1   5   5        8.30        7.46      0.28 o 
   2   5   5       93.69       98.80      1.17 o 
   3   5   5      150.20      156.78      1.61 o 
   4   5   5      440.56      475.13     11.81 o 
   5   5   5       49.35       57.17      1.63 o 
   6   5   5       38.89       37.00      1.14 o 
   7   5   5        1.77        1.71      0.36 o 
  -5   6   5        1.86        2.45      0.35 o 
  -4   6   5       51.32       53.22      1.49 o 
  -3   6   5        7.10        5.18      0.36 o 
  -2   6   5       33.64       24.96      1.22 o 
  -1   6   5        0.86        2.95      0.68 o 
   0   6   5      437.25      417.38      2.69 o 
   1   6   5       24.19       26.63      0.57 o 
   2   6   5       18.26       17.99      0.45 o 
   3   6   5       35.22       38.04      1.12 o 
   4   6   5       98.69      102.12      1.47 o 
   5   6   5       10.27       11.64      0.62 o 
   6   6   5        4.68        5.83      0.48 o 
   7   6   5        4.47        2.77      0.35 o 
  -4   7   5        6.98        7.22      0.49 o 
  -3   7   5       62.83       59.57      1.34 o 
  -2   7   5       84.81       88.84      5.38 o 
  -1   7   5      471.93      474.05     16.82 o 
   0   7   5       46.68       44.31      1.68 o 
   1   7   5        1.67        3.07      0.43 o 
   2   7   5      187.23      174.49      2.00 o 
   3   7   5        5.76        3.97      0.34 o 
   4   7   5        6.19        7.37      0.51 o 
   5   7   5        0.27       -0.40      0.62 o 
   6   7   5       36.28       28.28      0.83 o 
  -4   8   5       19.79       18.91      0.60 o 
  -3   8   5       25.71       27.17      1.35 o 
  -2   8   5       12.15       14.91      0.45 o 
  -1   8   5        8.10        7.00      0.39 o 
   0   8   5       17.20       15.25      0.48 o 
   1   8   5        1.29        0.69      0.31 o 
   2   8   5       16.83       13.24      0.43 o 
   3   8   5        1.53        1.00      0.37 o 
   4   8   5        9.51       10.66      0.51 o 
   5   8   5       90.89       88.20      1.81 o 
   6   8   5        0.01       -0.47      0.47 o 
  -3   9   5       14.93       13.28      0.38 o 
  -2   9   5        0.21        0.09      0.36 o 
  -1   9   5        3.04        2.46      0.31 o 
   0   9   5       19.74       21.40      0.75 o 
   1   9   5       21.96       21.40      1.39 o 
   2   9   5       16.84       18.43      0.74 o 
   3   9   5       38.15       43.23      0.98 o 
   4   9   5       62.79       63.44      1.12 o 
   5   9   5        7.84       10.39      0.50 o 
  -2  10   5        5.32        7.26      0.53 o 
  -1  10   5       82.91       87.74      1.74 o 
   0  10   5        1.04        0.73      0.29 o 
   1  10   5        0.27       -0.05      0.50 o 
   2  10   5       79.19       82.74      1.32 o 
   3  10   5       41.61       37.55      1.01 o 
   4  10   5       10.59       10.27      0.35 o 
   5  10   5       35.56       35.04      0.93 o 
  -1  11   5       23.56       24.31      1.90 o 
   0  11   5        0.11        0.41      0.28 o 
   1  11   5       91.09       91.87      3.48 o 
   2  11   5        9.98        7.99      0.33 o 
   3  11   5        2.39        1.82      0.23 o 
   4  11   5       68.01       64.72      0.99 o 
   1  12   5        1.58        2.07      0.24 o 
   2  12   5        3.44        3.13      0.25 o 
  -1  -9   6        0.04        0.34      0.41 o 
   0  -9   6        9.13       11.61      0.46 o 
   1  -9   6       30.19       34.19      1.59 o 
   2  -9   6       36.21       39.43      0.77 o 
   3  -9   6        3.96        6.42      0.27 o 
  -2  -8   6        0.30        0.66      0.20 o 
  -1  -8   6        9.62       12.16      0.38 o 
   0  -8   6        4.86        4.46      0.31 o 
   1  -8   6        9.61       11.55      0.62 o 
   2  -8   6        0.76        0.08      0.36 o 
   3  -8   6        3.38        2.88      0.26 o 
   4  -8   6        1.34        1.28      0.31 o 
  -3  -7   6        1.87        1.62      0.24 o 
  -2  -7   6       11.73       13.68      0.42 o 
  -1  -7   6        6.71        6.59      0.34 o 
   0  -7   6        9.46        8.76      0.37 o 
   1  -7   6        1.02        2.93      0.41 o 
   2  -7   6       85.10       77.73      2.09 o 
   3  -7   6       55.71       55.91      1.08 o 
   4  -7   6        0.12        0.26      0.35 o 
   5  -7   6       17.63       16.10      0.51 o 
  -4  -6   6        0.10        0.34      0.24 o 
  -3  -6   6       47.31       49.93      0.96 o 
  -2  -6   6        0.02        0.20      0.36 o 
  -1  -6   6        0.26        0.21      0.36 o 
   0  -6   6       70.05       79.65      1.31 o 
   1  -6   6      113.64       97.25      1.44 o 
   2  -6   6      160.04      151.83      1.83 o 
   3  -6   6        2.80        2.15      0.33 o 
   4  -6   6      129.60      121.40      2.21 o 
   5  -6   6        3.03        4.02      0.37 o 
  -4  -5   6       24.34       24.52      0.52 o 
  -3  -5   6       89.65       91.19      2.33 o 
  -2  -5   6        0.37        1.03      0.30 o 
  -1  -5   6       15.58       17.04      0.47 o 
   0  -5   6        1.60        1.00      0.34 o 
   1  -5   6       34.26       30.04      0.63 o 
   2  -5   6        7.39        5.64      0.37 o 
   3  -5   6      140.04      128.61      6.49 o 
   4  -5   6       89.54       88.43      1.94 o 
   5  -5   6       25.16       27.10      0.82 o 
   6  -5   6       13.95       12.85      0.52 o 
  -4  -4   6       77.31       72.24      9.32 o 
  -3  -4   6        2.03        2.81      0.59 o 
  -2  -4   6        5.84        4.61      0.36 o 
  -1  -4   6      117.40      109.54      1.46 o 
   0  -4   6        3.16        3.29      0.28 o 
   1  -4   6        0.42        0.36      0.24 o 
   2  -4   6      134.22      123.22      1.51 o 
   3  -4   6        3.65        3.34      0.34 o 
   4  -4   6      238.60      244.76      3.27 o 
   5  -4   6       59.39       55.25      1.51 o 
   6  -4   6        0.06        0.32      0.46 o 
  -5  -3   6       12.27       12.64      0.54 o 
  -4  -3   6       15.23       12.97      2.80 o 
  -3  -3   6       45.23       44.34      2.49 o 
  -2  -3   6      326.50      301.13      2.51 o 
  -1  -3   6      630.56      588.59      8.97 o 
   0  -3   6       59.09       68.58      1.05 o 
   1  -3   6       37.89       38.31      0.79 o 
   2  -3   6     1179.60     1119.48     30.06 o 
   3  -3   6       15.94       19.12      0.90 o 
   4  -3   6      163.38      143.91      2.45 o 
   5  -3   6      102.18       92.65      2.02 o 
   6  -3   6        4.37        2.40      0.37 o 
  -5  -2   6        0.29        0.57      0.32 o 
  -4  -2   6       55.29       44.01      8.30 o 
  -3  -2   6      286.66      269.78     25.74 o 
  -2  -2   6      789.42      758.05     11.99 o 
  -1  -2   6      425.92      419.35      7.73 o 
   0  -2   6      438.78      425.05     10.28 o 
   1  -2   6      472.14      429.00      2.53 o 
   2  -2   6      108.32       90.19      4.72 o 
   3  -2   6       77.55       79.38      1.51 o 
   4  -2   6      182.80      172.36      2.57 o 
   5  -2   6       17.60       13.38      0.66 o 
   6  -2   6        2.36        1.28      0.41 o 
   7  -2   6        5.49        4.93      0.38 o 
  -5  -1   6        0.08        0.32      0.51 o 
  -4  -1   6       92.92       77.57     12.62 o 
  -3  -1   6       10.51       11.51      1.03 o 
  -2  -1   6      238.94      232.13      2.07 o 
  -1  -1   6       78.24       69.77      1.02 o 
   0  -1   6        4.68        2.48      0.21 o 
   1  -1   6       14.34       10.59      0.52 o 
   2  -1   6       29.22       28.23      0.94 o 
   3  -1   6      142.15      116.08      3.11 o 
   4  -1   6        7.69        7.13      0.40 o 
   5  -1   6        8.73        9.03      0.58 o 
   6  -1   6        7.00        4.77      0.51 o 
   7  -1   6       51.45       37.74      1.06 o 
  -5   0   6       36.73       35.99      1.01 o 
  -4   0   6       70.98       63.64      8.08 o 
  -3   0   6        1.68        2.37      0.43 o 
  -2   0   6      158.46      151.22      1.62 o 
  -1   0   6      304.97      296.93      2.55 o 
   0   0   6        0.76        1.49      0.18 o 
   1   0   6      307.95      300.54      1.90 o 
   2   0   6        9.07        5.92      0.31 o 
   3   0   6      105.87      117.50      3.67 o 
   4   0   6      116.02      124.93      6.61 o 
   5   0   6      127.45      107.34      2.13 o 
   6   0   6       41.99       41.10      1.23 o 
   7   0   6        8.79        8.84      0.46 o 
  -5   1   6        0.78        0.42      0.51 o 
  -4   1   6       10.44        8.14      0.41 o 
  -3   1   6      154.95      148.27      2.30 o 
  -2   1   6      141.15      139.16      5.80 o 
  -1   1   6      102.48       92.41      1.13 o 
   0   1   6        5.30        4.50      0.23 o 
   1   1   6       18.73       12.25      0.30 o 
   2   1   6        2.04        1.34      0.20 o 
   3   1   6      157.89      176.34      6.74 o 
   4   1   6      186.34      186.86      5.11 o 
   5   1   6       29.01       33.97      1.01 o 
   6   1   6        4.44        7.21      0.56 o 
   7   1   6        2.02        1.72      0.35 o 
  -5   2   6       14.83       18.21      0.61 o 
  -4   2   6       28.61       27.26      0.80 o 
  -3   2   6        0.13        0.02      0.36 o 
  -2   2   6      100.29      101.31      1.99 o 
  -1   2   6        5.16        2.13      0.23 o 
   0   2   6      150.06      135.49      1.28 o 
   1   2   6     1062.67     1038.38     14.77 o 
   2   2   6      181.77      202.85      6.18 o 
   3   2   6       46.28       44.07      0.83 o 
   4   2   6       24.90       26.22      0.56 o 
   5   2   6       97.63      117.94      2.26 o 
   6   2   6        0.33       -0.12      0.64 o 
   7   2   6        0.99        1.69      0.35 o 
  -5   3   6       20.05       21.39      0.70 o 
  -4   3   6       24.54       23.30      0.79 o 
  -3   3   6        0.96        0.37      0.29 o 
  -2   3   6       45.53       37.51      2.21 o 
  -1   3   6        3.21        3.42      0.40 o 
   0   3   6      911.99      878.95      7.82 o 
   1   3   6      136.89      139.89      1.30 o 
   2   3   6       17.22       19.75      0.42 o 
   3   3   6       20.07       15.87      0.51 o 
   4   3   6      826.16      928.60      6.49 o 
   5   3   6       10.64        9.92      0.72 o 
   6   3   6       22.31       23.05      0.79 o 
   7   3   6        8.47        7.35      0.46 o 
  -5   4   6       14.53       14.90      0.55 o 
  -4   4   6        8.76        6.96      0.54 o 
  -3   4   6       25.46       25.54      0.70 o 
  -2   4   6       14.74       17.38      0.48 o 
  -1   4   6      701.00      712.11     27.98 o 
   0   4   6       76.73       77.46      1.43 o 
   1   4   6       16.28       14.28      1.03 o 
   2   4   6      103.89       87.58      1.10 o 
   3   4   6      605.68      640.44     12.03 o 
   4   4   6      490.25      551.62      6.78 o 
   5   4   6       41.51       41.06      1.23 o 
   6   4   6       26.63       26.88      0.83 o 
   7   4   6        0.08       -0.10      0.34 o 
  -5   5   6        0.05        0.70      0.27 o 
  -4   5   6        0.11        0.53      0.53 o 
  -3   5   6        2.87        2.54      0.33 o 
  -2   5   6      588.53      609.60     27.85 o 
  -1   5   6       68.97       65.62      2.76 o 
   0   5   6       30.89       31.62      0.74 o 
   1   5   6      480.59      455.14      2.74 o 
   2   5   6       22.70       22.45      0.61 o 
   3   5   6      196.21      199.55      1.92 o 
   4   5   6      235.53      255.32      5.58 o 
   5   5   6        1.12        0.23      0.66 o 
   6   5   6        6.30        7.90      0.54 o 
   7   5   6        3.79        2.19      0.37 o 
  -4   6   6       43.95       37.56      1.02 o 
  -3   6   6       40.46       41.84      2.56 o 
  -2   6   6      132.02      135.26      6.84 o 
  -1   6   6       44.96       44.96      2.44 o 
   0   6   6     1046.59     1030.72     21.31 o 
   1   6   6       67.84       64.90      1.06 o 
   2   6   6       39.96       41.14      0.76 o 
   3   6   6      499.33      504.81      3.26 o 
   4   6   6        4.53        4.22      0.38 o 
   5   6   6        0.03        0.95      0.38 o 
   6   6   6        1.10        0.74      0.40 o 
  -4   7   6        2.56        3.15      0.37 o 
  -3   7   6        5.78        7.80      0.37 o 
  -2   7   6       74.58       73.88      1.82 o 
  -1   7   6      416.57      400.50     12.03 o 
   0   7   6      179.42      166.21      3.47 o 
   1   7   6       11.39       11.53      0.43 o 
   2   7   6      276.98      270.91      3.92 o 
   3   7   6       94.17       81.90      1.70 o 
   4   7   6        7.22        5.72      0.54 o 
   5   7   6        5.53        7.57      0.54 o 
   6   7   6       81.91       70.59      1.51 o 
  -3   8   6       14.40       13.98      0.48 o 
  -2   8   6        0.36        0.45      0.37 o 
  -1   8   6        9.73        8.98      0.62 o 
   0   8   6       25.27       26.04      0.58 o 
   1   8   6      100.05      102.20      3.54 o 
   2   8   6       23.08       18.13      0.63 o 
   3   8   6        6.71        7.21      0.36 o 
   4   8   6        6.35        7.83      0.39 o 
   5   8   6       91.63       79.72      1.71 o 
   6   8   6        7.39        9.17      0.47 o 
  -3   9   6        3.63        4.31      0.26 o 
  -2   9   6        8.86       10.47      0.62 o 
  -1   9   6        4.28        3.77      0.38 o 
   0   9   6        6.36        6.74      0.35 o 
   1   9   6        6.94        9.90      0.41 o 
   2   9   6       11.33       11.58      0.43 o 
   3   9   6       17.36       19.94      0.50 o 
   4   9   6        6.09        7.14      0.42 o 
   5   9   6       20.29       18.26      0.57 o 
  -2  10   6        1.35        1.48      0.24 o 
  -1  10   6        5.00        4.62      0.30 o 
   0  10   6       33.46       36.38      0.76 o 
   1  10   6       55.42       53.50      1.05 o 
   2  10   6        7.11        8.42      0.37 o 
   3  10   6       16.37       14.61      0.41 o 
   4  10   6       47.13       42.67      0.84 o 
  -1  11   6        7.70        7.47      0.31 o 
   0  11   6       13.48       13.95      0.61 o 
   1  11   6        2.21        1.97      0.26 o 
   2  11   6        5.25        6.96      0.31 o 
   3  11   6       86.01       81.88      2.54 o 
   1  -9   7        9.20       10.89      0.31 o 
  -1  -8   7        1.34        2.96      0.25 o 
   0  -8   7        3.19        2.88      0.25 o 
   1  -8   7       54.56       56.78      0.98 o 
   2  -8   7        0.13       -0.25      0.34 o 
   3  -8   7       11.24       14.34      0.39 o 
  -2  -7   7       10.10       12.73      0.73 o 
  -1  -7   7       23.92       25.77      0.56 o 
   0  -7   7       77.67       81.95      1.26 o 
   1  -7   7       43.52       46.55      0.91 o 
   2  -7   7        6.50        5.34      0.34 o 
   3  -7   7      150.11      153.60      4.34 o 
   4  -7   7        0.69        1.29      0.31 o 
  -3  -6   7       26.13       28.46      0.58 o 
  -2  -6   7       26.06       30.49      0.91 o 
  -1  -6   7       10.73        9.28      0.37 o 
   0  -6   7        0.23       -0.25      0.40 o 
   1  -6   7        0.56        0.23      0.37 o 
   2  -6   7      239.52      247.14      3.01 o 
   3  -6   7       26.14       29.26      0.77 o 
   4  -6   7       20.43       17.86      0.63 o 
   5  -6   7       10.72        9.88      0.47 o 
  -4  -5   7        0.33        0.35      0.25 o 
  -3  -5   7        8.25       11.74      0.56 o 
  -2  -5   7        9.68       10.94      0.42 o 
  -1  -5   7       20.87       20.88      0.53 o 
   0  -5   7        3.26        2.06      0.28 o 
   1  -5   7       69.88       66.47      1.37 o 
   2  -5   7       42.28       42.00      1.32 o 
   3  -5   7      259.73      244.41      7.99 o 
   4  -5   7        1.49        1.74      0.40 o 
   5  -5   7       29.40       32.58      0.96 o 
  -4  -4   7       26.84       27.12      0.58 o 
  -3  -4   7        0.62        0.87      0.30 o 
  -2  -4   7       14.54       13.58      0.76 o 
  -1  -4   7        7.08        8.30      0.40 o 
   0  -4   7      113.72      110.13      3.71 o 
   1  -4   7        0.16        0.34      0.51 o 
   2  -4   7      102.41       91.48      1.39 o 
   3  -4   7      159.25      145.24      4.17 o 
   4  -4   7        1.66        2.05      0.43 o 
   5  -4   7       18.23       16.67      0.64 o 
   6  -4   7        1.61        0.32      0.46 o 
  -4  -3   7       22.64       22.48      1.84 o 
  -3  -3   7        1.47        1.81      0.30 o 
  -2  -3   7       69.75       65.50      1.24 o 
  -1  -3   7      633.93      640.32     16.55 o 
   0  -3   7        5.79        4.27      0.30 o 
   1  -3   7       20.51       20.36      0.69 o 
   2  -3   7      175.49      162.23      4.03 o 
   3  -3   7      201.11      204.77      8.47 o 
   4  -3   7      169.70      169.92      2.71 o 
   5  -3   7       35.87       30.14      0.93 o 
   6  -3   7        0.18        0.51      0.31 o 
  -4  -2   7        0.75        0.57      0.30 o 
  -3  -2   7       38.51       38.18      0.85 o 
  -2  -2   7      350.04      355.02      2.80 o 
  -1  -2   7       73.56       71.17      2.19 o 
   0  -2   7       19.95       17.08      0.44 o 
   1  -2   7       80.64       80.95      1.24 o 
   2  -2   7      155.51      162.77      6.42 o 
   3  -2   7      553.87      544.94     13.93 o 
   4  -2   7      176.52      157.09      2.56 o 
   5  -2   7        2.91        2.96      0.42 o 
   6  -2   7       15.76       15.68      0.60 o 
  -5  -1   7        4.36        5.88      0.40 o 
  -4  -1   7       13.53       12.64      0.71 o 
  -3  -1   7        3.91        4.61      1.08 o 
  -2  -1   7      233.85      230.41      2.19 o 
  -1  -1   7      102.30      109.90      2.38 o 
   0  -1   7       22.63       19.90      0.45 o 
   1  -1   7        3.22        1.97      0.22 o 
   2  -1   7       33.66       37.24      0.90 o 
   3  -1   7      254.67      232.15      8.01 o 
   4  -1   7        0.28        0.36      0.29 o 
   5  -1   7       55.55       57.93      1.64 o 
   6  -1   7        0.51        1.50      0.41 o 
   7  -1   7       15.92       11.98      0.50 o 
  -5   0   7       15.44       17.04      0.54 o 
  -4   0   7       28.40       29.40      0.62 o 
  -3   0   7      109.11      105.88      3.88 o 
  -2   0   7      106.81      101.90      1.45 o 
  -1   0   7       15.72       15.72      0.70 o 
   0   0   7       26.67       22.69      0.48 o 
   1   0   7        0.59        0.27      0.25 o 
   2   0   7       33.33       33.65      0.66 o 
   3   0   7      221.44      227.38      7.83 o 
   4   0   7      256.05      276.82     14.46 o 
   5   0   7        5.08        3.53      0.51 o 
   6   0   7       47.77       45.16      1.21 o 
   7   0   7        2.91        3.70      0.39 o 
  -5   1   7        6.09        6.16      0.39 o 
  -4   1   7       18.16       19.39      0.67 o 
  -3   1   7       21.31       20.23      0.53 o 
  -2   1   7        9.88       11.45      0.41 o 
  -1   1   7      444.36      418.28     11.14 o 
   0   1   7        5.72        5.73      0.28 o 
   1   1   7      166.19      161.89      2.19 o 
   2   1   7      423.12      413.22     11.44 o 
   3   1   7       51.60       55.07      1.63 o 
   4   1   7       62.40       55.55      2.38 o 
   5   1   7       18.03       16.01      0.70 o 
   6   1   7       12.08       13.71      0.65 o 
   7   1   7        2.09        2.46      0.37 o 
  -5   2   7        0.08       -0.37      0.37 o 
  -4   2   7        2.72        2.98      0.44 o 
  -3   2   7        9.53        8.47      0.46 o 
  -2   2   7      190.34      195.40      7.08 o 
  -1   2   7       24.05       23.31      0.50 o 
   0   2   7      124.28      116.24      1.31 o 
   1   2   7      151.97      145.03      1.43 o 
   2   2   7      196.41      210.76      4.86 o 
   3   2   7        1.77        3.16      0.83 o 
   4   2   7       20.96       21.64      0.54 o 
   5   2   7      315.30      341.14      3.91 o 
   6   2   7        0.46        0.87      0.40 o 
   7   2   7       16.51       16.50      0.58 o 
  -5   3   7        2.79        4.54      0.33 o 
  -4   3   7       14.87       13.04      0.59 o 
  -3   3   7        5.24        5.74      0.60 o 
  -2   3   7       18.43       19.84      0.82 o 
  -1   3   7        5.42        6.14      0.34 o 
   0   3   7      588.75      566.10      3.89 o 
   1   3   7      721.49      709.99      3.54 o 
   2   3   7       41.82       39.35      1.35 o 
   3   3   7       75.74       83.94      1.20 o 
   4   3   7     1069.23     1165.18     15.77 o 
   5   3   7        0.22       -0.35      0.66 o 
   6   3   7        0.41        0.14      0.61 o 
   7   3   7       48.05       43.54      1.13 o 
  -4   4   7        3.47        3.86      0.43 o 
  -3   4   7        6.61        7.45      0.58 o 
  -2   4   7       27.97       23.96      0.80 o 
  -1   4   7      318.26      310.15     13.78 o 
   0   4   7       26.54       24.83      0.54 o 
   1   4   7        0.09        0.26      0.24 o 
   2   4   7       47.68       48.73      2.49 o 
   3   4   7      463.70      443.69      9.75 o 
   4   4   7       12.82       13.66      0.51 o 
   5   4   7       40.05       45.88      1.29 o 
   6   4   7       50.56       51.59      1.45 o 
   7   4   7        0.55        0.67      0.35 o 
  -4   5   7        9.38       13.83      0.54 o 
  -3   5   7        5.17        2.81      0.56 o 
  -2   5   7        6.02        3.60      0.35 o 
  -1   5   7      138.76      140.80      2.52 o 
   0   5   7       98.81       87.81      1.28 o 
   1   5   7      147.00      137.95      3.91 o 
   2   5   7        0.39        0.73      0.43 o 
   3   5   7        9.82        8.63      0.38 o 
   4   5   7       29.70       29.49      0.65 o 
   5   5   7      108.82      107.06      2.13 o 
   6   5   7       13.76       14.65      0.62 o 
   7   5   7        1.78        2.06      0.34 o 
  -4   6   7        0.35        0.00      0.41 o 
  -3   6   7       60.17       55.12      2.56 o 
  -2   6   7      239.54      239.10     11.80 o 
  -1   6   7       23.85       26.23      1.37 o 
   0   6   7      360.17      323.98     10.17 o 
   1   6   7       25.62       26.41      0.56 o 
   2   6   7       79.23       75.91      1.90 o 
   3   6   7       75.45       80.58      1.31 o 
   4   6   7        4.26        3.75      0.33 o 
   5   6   7       92.43       97.31      2.02 o 
   6   6   7       15.13       14.13      0.61 o 
  -3   7   7       76.13       74.64      3.15 o 
  -2   7   7       12.12        8.80      0.39 o 
  -1   7   7       76.39       71.76      3.70 o 
   0   7   7        4.43        4.57      0.89 o 
   1   7   7       73.26       67.12      1.99 o 
   2   7   7       19.68       21.53      0.54 o 
   3   7   7       91.99       89.04      1.39 o 
   4   7   7       20.25       23.01      0.55 o 
   5   7   7       12.87       10.90      0.58 o 
   6   7   7       20.52       17.71      0.55 o 
  -3   8   7        6.28        5.48      0.55 o 
  -2   8   7        0.22        0.16      0.35 o 
  -1   8   7        6.19        9.65      0.74 o 
   0   8   7       33.78       35.40      0.91 o 
   1   8   7        8.59        8.63      0.99 o 
   2   8   7       54.77       59.16      1.15 o 
   3   8   7        5.91        6.99      0.37 o 
   4   8   7        3.49        2.72      0.29 o 
   5   8   7        1.14        1.17      0.38 o 
   6   8   7       38.21       44.27      1.01 o 
  -2   9   7       28.36       29.95      1.09 o 
  -1   9   7        1.87        2.08      0.27 o 
   0   9   7       44.18       43.26      0.89 o 
   1   9   7      105.51      106.25      3.33 o 
   2   9   7       60.11       58.03      1.87 o 
   3   9   7       11.49       12.20      0.39 o 
   4   9   7       19.76       16.67      0.49 o 
   5   9   7       70.65       71.33      1.39 o 
  -1  10   7        0.14        0.18      0.29 o 
   0  10   7       58.28       58.50      1.72 o 
   1  10   7       77.18       77.15      2.19 o 
   2  10   7        0.52        0.70      0.27 o 
   3  10   7       18.38       16.78      0.42 o 
   4  10   7       66.62       57.41      1.47 o 
   0  11   7        9.73        8.06      0.30 o 
   1  11   7       26.55       29.87      0.60 o 
   2  11   7       15.26       19.34      0.73 o 
   3  11   7       43.14       44.21      0.75 o 
   0  -8   8        0.58        0.78      0.28 o 
   1  -8   8       39.41       47.98      0.78 o 
   2  -8   8        7.88        9.51      0.32 o 
  -1  -7   8       15.29       20.65      0.45 o 
   0  -7   8       27.68       31.22      0.91 o 
   1  -7   8        7.10        7.66      0.33 o 
   2  -7   8       28.73       33.07      0.97 o 
   3  -7   8      109.85      119.94      3.44 o 
  -2  -6   8       10.93       15.67      0.38 o 
  -1  -6   8       18.48       22.35      0.48 o 
   0  -6   8        4.17        3.95      0.30 o 
   1  -6   8        0.04        0.09      0.35 o 
   2  -6   8       87.97      102.65      1.43 o 
   3  -6   8       70.48       67.70      1.12 o 
   4  -6   8        7.09        7.50      0.44 o 
  -3  -5   8        7.24        9.62      0.34 o 
  -2  -5   8        3.69        2.54      0.32 o 
  -1  -5   8       43.45       39.86      0.80 o 
   0  -5   8        3.33        4.02      0.34 o 
   1  -5   8        2.91        5.39      0.59 o 
   2  -5   8        2.93        2.29      0.30 o 
   3  -5   8       57.77       54.76      1.11 o 
   4  -5   8        1.47        1.83      0.38 o 
   5  -5   8        7.90        7.67      0.46 o 
  -3  -4   8        3.53        2.36      0.27 o 
  -2  -4   8      223.00      215.68      2.10 o 
  -1  -4   8        4.72        3.91      0.33 o 
   0  -4   8        3.04        3.70      0.32 o 
   1  -4   8       41.21       44.79      1.24 o 
   2  -4   8      123.79      119.03      2.03 o 
   3  -4   8      113.01      101.23      3.53 o 
   4  -4   8        1.78        1.28      0.40 o 
   5  -4   8        3.24        3.78      0.41 o 
   6  -4   8        9.04        8.14      0.42 o 
  -4  -3   8        4.15        4.40      0.28 o 
  -3  -3   8      228.00      236.93      2.32 o 
  -2  -3   8        6.14        7.79      0.55 o 
  -1  -3   8       93.77       90.31      5.67 o 
   0  -3   8       44.58       38.23      0.82 o 
   1  -3   8      122.67      115.72      1.56 o 
   2  -3   8      236.09      229.92      7.41 o 
   3  -3   8       89.21       86.27      2.46 o 
   4  -3   8       33.44       34.05      1.00 o 
   5  -3   8        0.09        0.34      0.47 o 
   6  -3   8        9.15        8.35      0.47 o 
  -4  -2   8        8.72       10.71      0.41 o 
  -3  -2   8       13.57       13.70      0.45 o 
  -2  -2   8       28.16       27.42      1.11 o 
  -1  -2   8       56.95       58.08      1.12 o 
   0  -2   8      119.08      118.54      1.53 o 
   1  -2   8        0.09       -0.08      0.72 o 
   2  -2   8        3.00        3.09      0.42 o 
   3  -2   8       94.70       93.24      1.41 o 
   4  -2   8       27.70       24.19      0.78 o 
   5  -2   8       11.88       13.23      0.66 o 
   6  -2   8       61.66       53.19      1.33 o 
  -4  -1   8        2.45        2.50      0.26 o 
  -3  -1   8        0.25        0.07      0.39 o 
  -2  -1   8      124.26      129.51      2.72 o 
  -1  -1   8       47.86       52.54      1.08 o 
   0  -1   8       72.91       73.36      1.19 o 
   1  -1   8        0.93        1.59      0.23 o 
   2  -1   8      315.79      296.27      2.39 o 
   3  -1   8      265.76      254.48      2.27 o 
   4  -1   8        7.72        5.87      0.52 o 
   5  -1   8      251.19      238.85      3.20 o 
   6  -1   8       10.30        9.32      0.52 o 
  -4   0   8        0.03       -0.15      0.26 o 
  -3   0   8       95.73       93.96      1.40 o 
  -2   0   8       21.50       19.46      0.53 o 
  -1   0   8      155.85      161.38      3.56 o 
   0   0   8      402.76      397.24     10.78 o 
   1   0   8        4.83        4.64      0.29 o 
   2   0   8       82.86       74.20      2.10 o 
   3   0   8      120.35      107.90      3.95 o 
   4   0   8      228.74      224.05      8.25 o 
   5   0   8       28.96       30.06      0.97 o 
   6   0   8       13.35        9.61      0.55 o 
   7   0   8        0.06        0.00      0.35 o 
  -4   1   8       24.54       24.29      0.51 o 
  -3   1   8       24.72       24.28      0.56 o 
  -2   1   8       20.98       18.83      0.50 o 
  -1   1   8      184.92      186.14      5.00 o 
   0   1   8      152.05      141.76      1.60 o 
   1   1   8        2.09        2.06      0.29 o 
   2   1   8       53.10       53.36      1.42 o 
   3   1   8       43.20       41.90      1.13 o 
   4   1   8      104.19      114.39      1.56 o 
   5   1   8       15.58       18.32      0.74 o 
   6   1   8        1.11        1.70      0.37 o 
   7   1   8        2.82        2.17      0.33 o 
  -4   2   8        4.48        5.19      0.40 o 
  -3   2   8       19.51       17.00      0.47 o 
  -2   2   8        1.80        2.75      0.31 o 
  -1   2   8       96.77       93.12      2.40 o 
   0   2   8       88.75       86.59      1.25 o 
   1   2   8       27.41       27.75      0.97 o 
   2   2   8        7.17        5.93      0.31 o 
   3   2   8      186.64      179.98      5.75 o 
   4   2   8       29.96       30.42      0.64 o 
   5   2   8      189.50      176.98      2.79 o 
   6   2   8        0.56        1.01      0.34 o 
   7   2   8       11.99       12.77      0.50 o 
  -4   3   8        0.01        0.33      0.28 o 
  -3   3   8        2.09        1.72      0.28 o 
  -2   3   8       49.57       50.31      2.60 o 
  -1   3   8       63.49       72.93      1.84 o 
   0   3   8       18.59       17.59      0.46 o 
   1   3   8       63.27       67.55      1.53 o 
   2   3   8       65.51       60.61      1.06 o 
   3   3   8        0.02        0.30      0.32 o 
   4   3   8      320.94      320.32      9.39 o 
   5   3   8       13.60       15.87      0.70 o 
   6   3   8       32.22       35.42      1.02 o 
   7   3   8        7.40        7.15      0.45 o 
  -4   4   8        2.18        3.06      0.37 o 
  -3   4   8       24.97       26.88      1.71 o 
  -2   4   8        7.90        9.76      0.42 o 
  -1   4   8       27.30       26.26      0.58 o 
   0   4   8        0.90        1.38      0.27 o 
   1   4   8      383.31      364.48      2.66 o 
   2   4   8        0.87        0.53      0.27 o 
   3   4   8        0.99        1.15      0.28 o 
   4   4   8       30.08       34.45      1.83 o 
   5   4   8        1.57        0.92      0.42 o 
   6   4   8       62.03       62.81      1.52 o 
   7   4   8        0.34        0.37      0.29 o 
  -4   5   8       55.26       60.41      1.21 o 
  -3   5   8        5.44        4.05      0.42 o 
  -2   5   8        0.19        0.61      0.29 o 
  -1   5   8      261.38      265.07      5.64 o 
   0   5   8      513.95      527.28      8.19 o 
   1   5   8        6.80        8.04      0.57 o 
   2   5   8       63.24       62.32      1.12 o 
   3   5   8       46.20       47.18      0.94 o 
   4   5   8       22.03       22.65      0.70 o 
   5   5   8       39.86       38.59      1.19 o 
   6   5   8       70.74       70.71      1.58 o 
  -3   6   8       22.65       19.30      0.75 o 
  -2   6   8       21.72       22.74      0.62 o 
  -1   6   8      236.88      241.48      8.38 o 
   0   6   8       34.36       36.21      1.35 o 
   1   6   8       24.80       27.23      0.57 o 
   2   6   8      191.72      180.72      1.95 o 
   3   6   8      238.90      230.95      2.24 o 
   4   6   8       77.00       76.63      1.76 o 
   5   6   8      267.42      262.40      3.28 o 
   6   6   8        3.07        3.03      0.38 o 
  -3   7   8        1.72        2.25      0.54 o 
  -2   7   8       68.21       65.63      3.15 o 
  -1   7   8       26.13       26.34      1.56 o 
   0   7   8       36.50       37.16      0.97 o 
   1   7   8      171.48      157.00      1.86 o 
   2   7   8       22.40       17.69      0.90 o 
   3   7   8       18.63       15.27      0.48 o 
   4   7   8      275.07      263.82      2.80 o 
   5   7   8        0.15        0.78      0.37 o 
   6   7   8        6.12        6.52      0.45 o 
  -2   8   8        7.30        7.93      0.33 o 
  -1   8   8       56.45       53.52      2.38 o 
   0   8   8        8.57       11.97      0.42 o 
   1   8   8       52.32       49.15      1.62 o 
   2   8   8       19.38       21.73      0.52 o 
   3   8   8       16.60       19.91      0.50 o 
   4   8   8        7.56        5.59      0.33 o 
   5   8   8        5.57        4.77      0.42 o 
  -2   9   8       16.70       15.81      1.52 o 
  -1   9   8       34.84       38.26      0.76 o 
   0   9   8       20.41       19.59      0.47 o 
   1   9   8        3.46        3.50      0.38 o 
   2   9   8        0.14        0.06      0.36 o 
   3   9   8       10.04        7.56      0.34 o 
   4   9   8        1.96        1.56      0.26 o 
   5   9   8        7.50        8.88      0.46 o 
  -1  10   8        1.20        1.82      0.29 o 
   0  10   8        0.40        0.70      0.22 o 
   1  10   8        2.40        1.20      0.26 o 
   2  10   8       38.66       39.64      0.79 o 
   3  10   8       11.30        8.95      0.45 o 
   4  10   8        0.03        0.22      0.26 o 
   1  11   8       74.01       81.19      2.65 o 
   2  11   8       28.12       25.29      0.50 o 
   0  -7   9       12.79       15.93      0.37 o 
   1  -7   9       23.08       30.15      0.68 o 
   2  -7   9       54.51       59.69      1.49 o 
  -1  -6   9        3.39        5.17      0.33 o 
   0  -6   9        0.18        0.53      0.25 o 
   1  -6   9       40.53       41.76      0.87 o 
   2  -6   9       52.28       57.27      0.97 o 
   3  -6   9        7.10        5.92      0.28 o 
   4  -6   9       13.82       14.63      0.51 o 
  -2  -5   9        0.04        0.15      0.26 o 
  -1  -5   9       72.59       79.66      1.17 o 
   0  -5   9       13.41       14.87      0.42 o 
   1  -5   9        8.49        9.06      0.37 o 
   2  -5   9        7.11        9.05      0.38 o 
   3  -5   9       26.77       27.28      0.57 o 
   4  -5   9        8.75        7.21      0.44 o 
  -2  -4   9      231.61      245.39      3.06 o 
  -1  -4   9        2.09        3.20      0.30 o 
   0  -4   9        3.76        3.65      0.32 o 
   1  -4   9        7.24        9.42      0.40 o 
   2  -4   9       47.54       45.52      0.89 o 
   3  -4   9       11.42       10.13      0.41 o 
   4  -4   9        0.53        0.47      0.31 o 
   5  -4   9        3.17        4.74      0.40 o 
  -3  -3   9       32.11       32.50      0.64 o 
  -2  -3   9        1.10        1.57      0.29 o 
  -1  -3   9        0.85        1.50      0.26 o 
   0  -3   9        1.25        0.52      0.58 o 
   1  -3   9      115.12      117.96      2.58 o 
   2  -3   9        1.37        2.05      0.41 o 
   3  -3   9       52.33       55.36      2.04 o 
   4  -3   9      100.20       95.35      1.93 o 
   5  -3   9        2.31        2.26      0.40 o 
  -3  -2   9        4.16        3.88      0.29 o 
  -2  -2   9        2.38        2.49      0.56 o 
  -1  -2   9       12.32       15.78      0.47 o 
   0  -2   9       88.97       90.84      1.41 o 
   1  -2   9       46.42       43.45      0.87 o 
   2  -2   9        6.59        8.63      0.39 o 
   3  -2   9       99.08       91.73      1.43 o 
   4  -2   9      111.01      108.08      2.17 o 
   5  -2   9       43.39       44.73      1.33 o 
   6  -2   9       27.28       23.03      0.64 o 
  -3  -1   9        0.46        0.87      0.68 o 
  -2  -1   9       55.15       60.48      1.14 o 
  -1  -1   9       12.95       12.07      1.15 o 
   0  -1   9      163.57      152.83      4.14 o 
   1  -1   9       83.10       86.52      2.14 o 
   2  -1   9      107.32      109.71      2.30 o 
   3  -1   9       64.22       60.45      1.17 o 
   4  -1   9        9.34       13.35      0.47 o 
   5  -1   9       85.92       78.57      1.79 o 
   6  -1   9        7.85        4.55      0.41 o 
  -3   0   9       17.38       19.14      0.68 o 
  -2   0   9       39.60       41.79      2.11 o 
  -1   0   9      107.90      110.49      4.19 o 
   0   0   9       42.97       46.37      1.42 o 
   1   0   9       57.02       59.38      2.54 o 
   2   0   9        8.79        7.68      0.39 o 
   3   0   9        7.36        8.59      0.78 o 
   4   0   9      146.01      131.84      4.54 o 
   5   0   9       33.45       34.71      1.09 o 
   6   0   9        6.71        7.51      0.45 o 
  -4   1   9        3.55        4.53      0.24 o 
  -3   1   9        1.56        2.27      0.27 o 
  -2   1   9       34.93       35.97      1.30 o 
  -1   1   9      165.24      170.33      1.94 o 
   0   1   9      132.11      128.74      2.07 o 
   1   1   9      259.33      250.75      2.27 o 
   2   1   9       34.83       33.95      0.73 o 
   3   1   9       10.98        9.78      0.54 o 
   4   1   9      461.86      453.97     12.32 o 
   5   1   9        0.46       -0.04      0.55 o 
   6   1   9        1.59        2.52      0.37 o 
  -3   2   9        0.38        0.49      0.41 o 
  -2   2   9       39.70       41.03      2.75 o 
  -1   2   9      320.16      327.12     12.55 o 
   0   2   9      380.68      387.34      2.90 o 
   1   2   9       16.70       15.21      0.45 o 
   2   2   9        0.06        0.16      0.29 o 
   3   2   9      510.75      520.44      7.72 o 
   4   2   9       27.69       31.68      0.79 o 
   5   2   9        0.10       -0.56      0.56 o 
   6   2   9        4.51        4.79      0.47 o 
  -3   3   9        0.09        0.03      0.34 o 
  -2   3   9       48.93       47.93      1.95 o 
  -1   3   9       43.02       43.11      1.87 o 
   0   3   9       78.43       70.99      2.70 o 
   1   3   9       34.06       36.41      1.32 o 
   2   3   9      106.42      100.37      1.44 o 
   3   3   9      118.47      119.27      2.98 o 
   4   3   9        5.52        6.78      0.37 o 
   5   3   9        3.42        4.25      0.48 o 
   6   3   9       21.80       18.43      0.63 o 
  -3   4   9        4.14        3.36      0.27 o 
  -2   4   9        9.34       10.63      0.41 o 
  -1   4   9       57.00       58.50      1.19 o 
   0   4   9      131.45      123.00      2.48 o 
   1   4   9        5.59        5.16      0.33 o 
   2   4   9       45.63       47.74      0.88 o 
   3   4   9        5.93        5.47      0.34 o 
   4   4   9        7.02        6.62      0.36 o 
   5   4   9       17.12       14.30      0.65 o 
   6   4   9       11.19       10.79      0.52 o 
  -3   5   9        0.02        0.11      0.25 o 
  -2   5   9       12.02       14.86      0.45 o 
  -1   5   9        9.65        8.52      0.56 o 
   0   5   9      117.07      114.10      2.32 o 
   1   5   9       35.23       35.09      1.33 o 
   2   5   9       21.91       20.00      0.72 o 
   3   5   9       34.97       37.66      0.82 o 
   4   5   9        3.88        5.49      0.36 o 
   5   5   9      133.82      121.92      2.22 o 
   6   5   9        9.47        7.78      0.47 o 
  -3   6   9       30.46       35.19      1.69 o 
  -2   6   9        2.47        1.07      0.27 o 
  -1   6   9      122.91      123.07      4.65 o 
   0   6   9      139.36      141.00      6.11 o 
   1   6   9        4.16        3.58      0.32 o 
   2   6   9       58.63       60.91      1.20 o 
   3   6   9       31.52       33.95      0.71 o 
   4   6   9       13.80       12.35      0.47 o 
   5   6   9       50.70       52.51      1.39 o 
   6   6   9        0.06        0.73      0.32 o 
  -2   7   9        6.30        4.85      0.38 o 
  -1   7   9       22.56       26.02      0.65 o 
   0   7   9       11.27       11.85      0.70 o 
   1   7   9       12.80       11.52      0.42 o 
   2   7   9       31.64       32.16      0.69 o 
   3   7   9       10.27       10.70      0.41 o 
   4   7   9        0.45        1.03      0.32 o 
   5   7   9       15.56       16.84      0.60 o 
  -2   8   9       17.84       19.15      0.86 o 
  -1   8   9        9.39        8.66      0.34 o 
   0   8   9        1.76        1.89      0.30 o 
   1   8   9      137.57      141.24      3.14 o 
   2   8   9       76.75       71.86      1.20 o 
   3   8   9        5.26        5.58      0.34 o 
   4   8   9       72.38       61.66      1.20 o 
   5   8   9       59.95       55.22      1.26 o 
  -1   9   9        6.21        5.40      0.28 o 
   0   9   9       99.09       99.23      1.25 o 
   1   9   9        2.95        2.24      0.32 o 
   2   9   9       12.26       10.98      0.38 o 
   3   9   9      122.93      110.27      1.46 o 
   4   9   9       40.29       35.94      0.73 o 
   0  10   9        3.10        4.46      0.30 o 
   1  10   9        0.11        0.41      0.22 o 
   2  10   9       89.21       96.07      1.13 o 
   3  10   9       24.97       21.98      0.87 o 
   1  -6  10        8.15       11.11      0.34 o 
   2  -6  10       11.26       10.87      0.33 o 
  -1  -5  10       34.46       43.81      1.61 o 
   0  -5  10        0.38       -0.08      0.30 o 
   1  -5  10       16.64       14.75      0.58 o 
   2  -5  10        4.85        4.47      0.27 o 
   3  -5  10       11.71       13.44      0.40 o 
   4  -5  10        8.35        9.94      0.44 o 
  -1  -4  10        2.18        1.92      0.25 o 
   0  -4  10       56.75       55.30      1.12 o 
   1  -4  10        0.55        1.26      0.25 o 
   2  -4  10       12.88       12.68      0.43 o 
   3  -4  10       38.36       38.25      1.08 o 
   4  -4  10        3.88        4.92      0.37 o 
  -2  -3  10        0.62        1.19      0.24 o 
  -1  -3  10       41.98       44.17      0.90 o 
   0  -3  10        0.52        0.56      0.38 o 
   1  -3  10       39.55       39.90      1.11 o 
   2  -3  10       21.04       23.34      0.51 o 
   3  -3  10        1.63        1.44      0.27 o 
   4  -3  10       28.12       27.19      0.80 o 
   5  -3  10       20.10       18.75      0.62 o 
  -2  -2  10        2.55        3.38      0.28 o 
  -1  -2  10       14.35       14.75      0.63 o 
   0  -2  10        3.25        3.14      0.29 o 
   1  -2  10        2.24        2.26      0.31 o 
   2  -2  10       56.49       61.66      1.17 o 
   3  -2  10       49.65       46.74      0.90 o 
   4  -2  10       78.68       69.53      1.64 o 
   5  -2  10       36.82       36.01      0.95 o 
  -3  -1  10        9.57       11.33      0.41 o 
  -2  -1  10       13.21       14.84      0.41 o 
  -1  -1  10       21.00       24.66      0.53 o 
   0  -1  10       32.23       34.08      0.69 o 
   1  -1  10       59.37       64.96      1.34 o 
   2  -1  10      147.13      148.47      1.81 o 
   3  -1  10      225.69      219.78      5.74 o 
   4  -1  10       18.55       21.75      0.75 o 
   5  -1  10       29.51       29.30      0.83 o 
   6  -1  10        4.88        5.18      0.37 o 
  -3   0  10        3.33        4.12      0.26 o 
  -2   0  10       17.40       20.39      0.66 o 
  -1   0  10        4.66        5.71      0.35 o 
   0   0  10       64.89       59.27      1.17 o 
   1   0  10        3.48        2.88      0.35 o 
   2   0  10       68.50       66.22      1.23 o 
   3   0  10        0.52        0.18      0.41 o 
   4   0  10       99.25      100.42      1.47 o 
   5   0  10        6.21        5.60      0.45 o 
   6   0  10       14.46       13.07      0.54 o 
  -3   1  10        0.30        0.69      0.26 o 
  -2   1  10        2.51        2.96      0.31 o 
  -1   1  10       81.81       83.96      2.73 o 
   0   1  10       15.28       16.59      0.50 o 
   1   1  10       40.79       42.53      0.89 o 
   2   1  10        0.76        0.62      0.35 o 
   3   1  10      101.31      102.13      4.15 o 
   4   1  10      136.49      131.03      2.45 o 
   5   1  10       33.15       27.89      0.86 o 
   6   1  10       36.04       33.89      1.01 o 
  -3   2  10        0.48        1.05      0.21 o 
  -2   2  10       51.83       56.39      1.72 o 
  -1   2  10       19.76       20.20      0.85 o 
   0   2  10      109.51      110.74      2.00 o 
   1   2  10       25.26       20.75      0.53 o 
   2   2  10       24.96       22.65      0.55 o 
   3   2  10       88.22       82.86      1.40 o 
   4   2  10       13.05       12.56      0.46 o 
   5   2  10       57.79       57.29      1.54 o 
   6   2  10        4.62        3.61      0.41 o 
  -3   3  10       32.49       33.93      1.87 o 
  -2   3  10       39.22       36.86      0.75 o 
  -1   3  10        3.93        3.66      0.34 o 
   0   3  10      116.63      116.67      1.98 o 
   1   3  10        8.13        7.66      0.37 o 
   2   3  10        0.13        0.42      0.31 o 
   3   3  10       15.46       17.32      0.50 o 
   4   3  10        0.40        0.26      0.63 o 
   5   3  10       17.43       16.65      0.63 o 
   6   3  10        8.60        9.51      0.49 o 
  -3   4  10        7.00        5.83      0.28 o 
  -2   4  10       32.89       34.75      0.89 o 
  -1   4  10      123.23      131.00      4.15 o 
   0   4  10        0.06       -0.27      0.40 o 
   1   4  10        2.70        3.03      0.31 o 
   2   4  10        3.35        4.10      0.66 o 
   3   4  10       41.42       42.88      1.18 o 
   4   4  10        0.07       -0.02      0.37 o 
   5   4  10        3.96        6.03      0.47 o 
   6   4  10       15.02       14.90      0.55 o 
  -2   5  10       67.75       74.86      2.84 o 
  -1   5  10        1.05        0.25      0.39 o 
   0   5  10        2.14        2.40      0.57 o 
   1   5  10       87.13       90.47      1.91 o 
   2   5  10      211.13      205.81      2.80 o 
   3   5  10        1.67        1.15      0.25 o 
   4   5  10        5.77        8.70      0.37 o 
   5   5  10       69.47       64.37      1.52 o 
   6   5  10        0.57        0.73      0.29 o 
  -2   6  10        4.60        3.79      0.28 o 
  -1   6  10        2.29        2.24      0.70 o 
   0   6  10       18.59       20.29      2.20 o 
   1   6  10       60.93       53.53      2.58 o 
   2   6  10        7.90        6.23      0.57 o 
   3   6  10        3.00        3.45      0.51 o 
   4   6  10      113.31      108.97      2.09 o 
   5   6  10        0.37        0.08      0.35 o 
  -2   7  10        0.55        0.75      0.65 o 
  -1   7  10        0.40        0.90      0.31 o 
   0   7  10        4.97        4.74      0.32 o 
   1   7  10       21.17       18.89      0.59 o 
   2   7  10       64.11       67.15      1.16 o 
   3   7  10        7.49        9.14      0.37 o 
   4   7  10        1.93        1.54      0.27 o 
   5   7  10        1.68        0.97      0.37 o 
  -1   8  10        6.81        6.75      0.42 o 
   0   8  10        7.91        9.18      0.61 o 
   1   8  10       88.80       91.13      2.42 o 
   2   8  10       21.91       18.91      1.37 o 
   3   8  10        1.16        0.71      0.42 o 
   4   8  10        1.26        0.42      0.24 o 
   0   9  10       29.04       28.23      0.54 o 
   1   9  10       26.22       30.72      1.19 o 
   2   9  10       19.76       17.86      0.73 o 
   3   9  10        1.15        0.22      0.31 o 
   0  -4  11       36.09       43.19      0.99 o 
   1  -4  11        9.52        9.09      0.34 o 
   2  -4  11       20.34       22.17      0.47 o 
   3  -4  11       36.10       41.94      0.75 o 
  -1  -3  11       16.49       18.62      0.41 o 
   0  -3  11        4.01        3.80      0.26 o 
   1  -3  11        4.85        3.98      0.27 o 
   2  -3  11        6.83        8.82      0.52 o 
   3  -3  11        3.01        3.56      0.47 o 
   4  -3  11       38.13       39.83      1.04 o 
  -1  -2  11       52.06       55.84      0.90 o 
   0  -2  11        1.32        2.17      0.29 o 
   1  -2  11        1.96        2.88      0.29 o 
   2  -2  11        5.79        5.04      0.32 o 
   3  -2  11       13.18       15.40      0.41 o 
   4  -2  11       43.43       45.20      1.18 o 
   5  -2  11       11.43        7.67      0.41 o 
  -2  -1  11       16.82       18.37      0.69 o 
  -1  -1  11        9.78       11.30      0.40 o 
   0  -1  11        0.32        1.29      0.62 o 
   1  -1  11        0.29        0.27      0.41 o 
   2  -1  11       28.58       28.02      0.60 o 
   3  -1  11        7.16        7.11      0.36 o 
   4  -1  11        0.57        1.09      0.36 o 
   5  -1  11        6.72        7.22      0.45 o 
  -2   0  11        0.27        0.15      0.33 o 
  -1   0  11        0.19       -0.10      0.34 o 
   0   0  11       32.80       34.12      0.75 o 
   1   0  11      315.10      325.33      2.64 o 
   2   0  11       79.33       81.15      1.30 o 
   3   0  11       19.26       17.51      0.49 o 
   4   0  11       93.74       95.39      1.32 o 
   5   0  11        9.98        8.10      0.45 o 
  -2   1  11        0.02        0.22      0.25 o 
  -1   1  11      136.20      142.34      3.06 o 
   0   1  11       68.06       74.02      1.22 o 
   1   1  11      212.49      223.95      2.19 o 
   2   1  11      144.94      140.32      1.74 o 
   3   1  11      151.84      157.84      1.81 o 
   4   1  11       11.46        9.94      0.56 o 
   5   1  11        0.38        0.24      0.32 o 
  -2   2  11       17.14       19.82      0.70 o 
  -1   2  11        5.32        5.61      0.32 o 
   0   2  11        7.46        7.30      0.38 o 
   1   2  11       95.08       96.18      1.45 o 
   2   2  11      115.60      121.17      3.76 o 
   3   2  11        2.76        2.35      0.31 o 
   4   2  11       12.05       11.35      0.94 o 
   5   2  11       57.61       56.41      1.36 o 
  -2   3  11        0.02        0.11      0.29 o 
  -1   3  11        0.01        0.03      0.35 o 
   0   3  11       68.40       67.47      1.20 o 
   1   3  11        6.12        6.09      0.47 o 
   2   3  11        0.80       -0.02      0.41 o 
   3   3  11       14.31       13.42      0.44 o 
   4   3  11       69.37       67.27      2.29 o 
   5   3  11       52.97       47.65      1.26 o 
  -2   4  11        5.36        7.01      0.72 o 
  -1   4  11       61.91       67.05      1.08 o 
   0   4  11        6.25        7.08      0.91 o 
   1   4  11       14.18       14.24      0.45 o 
   2   4  11        4.19        5.23      0.34 o 
   3   4  11       21.83       21.17      0.51 o 
   4   4  11       73.71       67.41      1.13 o 
   5   4  11        5.66        4.68      0.41 o 
  -1   5  11        2.80        2.23      0.24 o 
   0   5  11       17.31       15.65      0.51 o 
   1   5  11       39.41       41.38      1.15 o 
   2   5  11       10.20       10.91      0.40 o 
   3   5  11        3.45        3.09      0.44 o 
   4   5  11        0.08        0.25      0.30 o 
   5   5  11       17.99       17.44      0.61 o 
  -1   6  11        0.07        0.05      0.23 o 
   0   6  11        9.44        8.77      0.33 o 
   1   6  11        2.08        1.64      0.36 o 
   2   6  11       12.58       13.21      0.96 o 
   3   6  11       22.89       20.56      0.46 o 
   4   6  11        4.73        6.05      0.96 o 
   5   6  11       24.54       26.41      0.72 o 
   0   7  11        9.47       10.96      0.63 o 
   1   7  11       50.99       52.19      3.63 o 
   2   7  11        6.12        4.82      0.28 o 
   3   7  11       14.17       16.12      0.41 o 
   4   7  11       52.06       53.04      0.86 o 
   0   8  11       41.26       39.87      2.28 o 
   1   8  11       12.03       11.27      0.37 o 
   2   8  11        0.29        1.02      0.42 o 
   3   8  11      156.21      143.39      2.79 o 
   1  -3  12       11.11       11.94      0.36 o 
   2  -3  12        3.43        3.20      0.64 o 
   0  -2  12        0.54        0.63      0.19 o 
   1  -2  12        4.74        4.73      0.39 o 
   2  -2  12        1.23        1.18      0.44 o 
   3  -2  12       31.56       33.09      0.68 o 
   0  -1  12        9.99       10.15      0.66 o 
   1  -1  12        6.44        7.48      0.32 o 
   2  -1  12       44.01       45.18      0.86 o 
   3  -1  12       21.75       20.47      0.45 o 
   4  -1  12        1.95        1.86      0.31 o 
  -1   0  12        3.66        4.03      0.25 o 
   0   0  12       77.85       83.98      1.34 o 
   1   0  12        0.17        0.43      0.26 o 
   2   0  12        1.87        1.47      0.27 o 
   3   0  12        0.50        0.04      0.37 o 
   4   0  12       34.97       30.80      0.60 o 
  -1   1  12       23.98       28.41      0.55 o 
   0   1  12        0.06        0.25      0.32 o 
   1   1  12        5.85        5.12      0.32 o 
   2   1  12       22.23       19.80      0.50 o 
   3   1  12      134.69      134.93      1.52 o 
   4   1  12        2.39        2.77      0.29 o 
   5   1  12        5.74        5.24      0.37 o 
  -1   2  12        0.29        0.65      0.29 o 
   0   2  12       64.04       66.62      1.35 o 
   1   2  12       18.14       20.40      0.48 o 
   2   2  12       80.31       84.08      1.27 o 
   3   2  12        3.54        5.76      0.44 o 
   4   2  12        2.33        1.81      0.23 o 
   5   2  12       15.20       15.49      0.52 o 
  -1   3  12       23.51       27.46      1.36 o 
   0   3  12       58.26       64.52      2.30 o 
   1   3  12        6.13        6.25      0.33 o 
   2   3  12       48.33       51.75      0.97 o 
   3   3  12        0.54        0.00      0.32 o 
   4   3  12        0.31        0.18      0.64 o 
   5   3  12       14.28       14.59      0.52 o 
  -1   4  12       10.28       10.53      0.42 o 
   0   4  12       34.57       37.15      0.78 o 
   1   4  12       77.79       76.85      1.14 o 
   2   4  12        0.18        0.25      0.24 o 
   3   4  12        4.29        3.94      0.30 o 
   4   4  12       40.06       40.02      1.30 o 
   5   4  12        2.34        1.91      0.32 o 
   0   5  12        2.46        3.21      0.28 o 
   1   5  12        1.58        1.34      0.21 o 
   2   5  12        0.14        0.35      0.31 o 
   3   5  12       49.56       53.31      1.05 o 
   4   5  12        9.48        9.07      0.34 o 
   0   6  12        1.65        1.11      0.22 o 
   1   6  12       10.92       11.66      0.36 o 
   2   6  12       16.35       19.49      0.44 o 
   3   6  12        4.51        4.71      0.28 o 
   4   6  12        8.13        7.45      0.29 o 
   1   7  12        1.96        2.24      0.48 o 
   2   7  12        2.18        1.93      0.22 o 
   3   7  12        4.94        3.71      0.25 o 
   2   0  13       73.82       71.77      1.14 o 
   3   0  13       44.14       47.42      0.75 o 
   1   1  13       34.27       37.23      0.70 o 
   2   1  13       31.82       33.15      0.67 o 
   3   1  13       50.50       50.00      1.47 o 
   1   2  13       20.64       21.74      0.48 o 
   2   2  13       61.89       57.70      0.88 o 
   3   2  13       13.27       13.03      0.37 o 
   1   3  13       10.24        8.15      0.32 o 
   2   3  13       63.72       62.53      1.44 o 
   3   3  13        1.90        1.48      0.25 o 
   1   4  13       27.90       31.81      0.77 o 
   2   4  13        6.43        5.18      0.28 o 
   3   4  13        2.13        2.43      0.41 o 
   2   5  13        1.38        1.31      0.20 o 
                                                 
